# Supplementary material for: ZNF131 suppresses centrosome fragmentation in glioblastoma stem-like cells through regulation of HAUS5
Source: Oncotarget. 2017 May 24;8(30):48545–62. doi: 10.18632/oncotarget.18153 (PMC5564707; doi:10.18632/oncotarget.18153)
Supplement: Supplementary file 3 [file oncotarget-08-48545-s003.xlsx]

## Sheet: Read me
See Materials and Methods for details of these experiments.
Each worksheet contains EdgeR output of shControl vs shZNF131 for each GSC isolate (2 replicates each), along with CPM and raw read counts.
Sample key
Sample notation	Cells	shRNA	Replicate
131-478-1	GSC-0131	shZNF131	replicate 1
131-478-2	GSC-0131	shZNF131	replicate 2
131-NSC-1	GSC-0131	shControl	replicate 1
131-NSC-2	GSC-0131	shControl	replicate 2
827-478-1	GSC-0827	shZNF131	replicate 1
827-478-2	GSC-0827	shZNF131	replicate 2
827-NSC-1	GSC-0827	shControl	replicate 1
827-NSC-2	GSC-0827	shControl	replicate 2
166-478-1	GSC-0166	shZNF131	replicate 1
166-478-2	GSC-0166	shZNF131	replicate 2
166-NSC-1	GSC-0166	shControl	replicate 1
166-NSC-2	GSC-0166	shControl	replicate 2

## Sheet: GSC-0131
Symbol	logFC	logCPM	PValue	FDR	sig	131-478-1.normCPM	131-478-2.normCPM	131-NSC-1.normCPM	131-NSC-2.normCPM	131-478-1.raw	131-478-2.raw	131-NSC-1.raw	131-NSC-2.raw	description	chromosome	type_of_gene	GeneID	Other_designations	dbXrefs
HAUS5	-2.18548	4.42829	1.36951e-149	2.03619e-145	1	7.98444	7.71501	36.0917	35.4895	170	140	622	677	HAUS augmin-like complex, subunit 5	19	protein-coding	23354	HAUS augmin-like complex subunit 5	MIM:613432|HGNC:HGNC:29130|Ensembl:ENSG00000249115|Vega:OTTHUMG00000048110
ZNF131	-1.69476	4.33695	4.50116e-102	3.34616e-98	1	13.5266	12.344	39.9214	43.9819	288	224	688	839	zinc finger protein 131	5	protein-coding	7690	zinc finger and BTB domain containing 35|zinc finger protein 131 (clone pHZ-10)	MIM:604073|HGNC:HGNC:12915|Ensembl:ENSG00000172262|Vega:OTTHUMG00000162223
AP2B1	-0.749458	8.43752	3.59755e-77	1.78295e-73	1	179.227	170.006	292.332	295.187	3816	3085	5038	5631	adaptor-related protein complex 2, beta 1 subunit	17	protein-coding	163	AP-2 complex subunit beta|adapter-related protein complex 2 beta subunit|adapter-related protein complex 2 subunit beta|adaptin, beta 2 (beta)|adaptor protein complex AP-2 subunit beta|adaptor-related protein complex 2 subunit beta|beta-2-adaptin|beta-adaptin|clathrin assembly protein complex 2 beta large chain|clathrin-associated/assembly/adaptor protein, large, beta 1|plasma membrane adaptor HA…	MIM:601025|HGNC:HGNC:563|Ensembl:ENSG00000006125|HPRD:03015|Vega:OTTHUMG00000179924
LONP1	0.647485	7.57118	3.71037e-63	1.37914e-59	1	238.547	237.677	153.651	150.451	5079	4313	2648	2870	lon peptidase 1, mitochondrial	19	protein-coding	9361	LONP|hLON ATP-dependent protease|lon protease homolog, mitochondrial|lon protease-like protein|mitochondrial ATP-dependent protease Lon|mitochondrial lon protease-like protein|serine protease 15	MIM:605490|HGNC:HGNC:9479|Ensembl:ENSG00000196365|HPRD:05689|Vega:OTTHUMG00000180504
RNF141	-1.70021	4.39555	8.5663e-63	2.54728e-59	1	6.81026	7.21904	21.3533	24.0616	145	131	368	459	ring finger protein 141	11	protein-coding	50862	C3HC4-like zinc finger protein|RING finger protein 141|zinc finger protein 230	HGNC:HGNC:21159|Ensembl:ENSG00000110315|HPRD:11509|Vega:OTTHUMG00000165712
GPAM	-1.14384	4.51094	5.55653e-55	1.37691e-51	1	16.5795	16.5873	36.1498	37.1146	353	301	623	708	glycerol-3-phosphate acyltransferase, mitochondrial	10	protein-coding	57678	GPAT-1|glycerol 3-phosphate acyltransferase, mitochondrial|glycerol-3-phosphate acyltransferase 1, mitochondrial	MIM:602395|HGNC:HGNC:24865|Ensembl:ENSG00000119927|HPRD:03865|Vega:OTTHUMG00000019055
PADI4	-0.583057	5.17225	8.15838e-54	1.73284e-50	0	120.001	119.583	182.141	176.924	2555	2170	3139	3375	peptidyl arginine deiminase, type IV	1	protein-coding	23569	HL-60 PAD|PADI-H protein|peptidyl arginine deiminase, type V|protein-arginine deiminase type IV|protein-arginine deiminase type-4	MIM:605347|HGNC:HGNC:18368|Ensembl:ENSG00000159339|HPRD:05635|Vega:OTTHUMG00000002371
TMEM237	-1.19198	5.07228	8.6207e-52	1.60216e-48	1	15.0295	12.9502	31.9139	32.3442	320	235	550	617	transmembrane protein 237	2	protein-coding	65062	amyotrophic lateral sclerosis 2 (juvenile) chromosome region, candidate 4|amyotrophic lateral sclerosis 2 chromosomal region candidate gene 4 protein	MIM:614423|HGNC:HGNC:14432|Ensembl:ENSG00000155755|HPRD:12448|Vega:OTTHUMG00000154526
CCDC113	-4.40582	1.72555	9.13991e-51	1.50991e-47	1	0.281804	0.220429	5.86056	5.18976	6	4	101	99	coiled-coil domain containing 113	16	protein-coding	29070	coiled-coil domain-containing protein 113	MIM:616070|HGNC:HGNC:25002|Ensembl:ENSG00000103021|HPRD:07121|Vega:OTTHUMG00000133489
PFAS	-0.79941	6.1577	9.41929e-41	1.40046e-37	1	42.7872	41.661	72.6477	74.3865	911	756	1252	1419	phosphoribosylformylglycinamidine synthase	17	protein-coding	5198	FGAM synthase|FGAR amidotransferase|formylglycinamide ribonucleotide amidotransferase|formylglycinamide ribotide amidotransferase|formylglycinamide ribotide synthetase	MIM:602133|HGNC:HGNC:8863|Ensembl:ENSG00000178921|HPRD:09072|Vega:OTTHUMG00000108188
COG5	-0.608144	5.59454	2.09738e-39	2.83489e-36	1	54.576	55.5481	85.8194	82.0925	1162	1008	1479	1566	component of oligomeric golgi complex 5	7	protein-coding	10466	13S golgi transport complex 1 90 kDa subunit|COG complex subunit 5|conserved oligomeric Golgi complex protein 5|conserved oligomeric Golgi complex subunit 5	MIM:606821|HGNC:HGNC:14857|Ensembl:ENSG00000164597|HPRD:08436|Vega:OTTHUMG00000023895
ARSJ	-0.62794	6.42338	4.31074e-39	5.34101e-36	1	61.8559	64.8612	100.268	95.4601	1317	1177	1728	1821	arylsulfatase family, member J	4	protein-coding	79642	ASJ|arylsulfatase J	MIM:610010|HGNC:HGNC:26286|Ensembl:ENSG00000180801|HPRD:08034|Vega:OTTHUMG00000161067
RNF166	-1.30516	4.09016	1.07392e-33	1.22823e-30	1	7.0451	7.10883	17.8718	17.1419	150	129	308	327	ring finger protein 166	16	protein-coding	115992	RING finger protein 166	HGNC:HGNC:28856|Ensembl:ENSG00000158717|HPRD:15260|Vega:OTTHUMG00000137863
NOP9	-0.663083	5.96134	1.32711e-32	1.40939e-29	1	39.4056	35.8748	60.6945	58.9221	839	651	1046	1124	NOP9 nucleolar protein	14	protein-coding	161424	NOP9 nucleolar protein homolog|nucleolar protein 9|pumilio domain-containing protein C14orf21	HGNC:HGNC:19826|Ensembl:ENSG00000196943|HPRD:12643|Vega:OTTHUMG00000029342
RRP1B	-0.601146	6.75866	2.02767e-31	2.00983e-28	1	79.1399	80.5667	119.242	122.877	1685	1462	2055	2344	ribosomal RNA processing 1B	21	protein-coding	23076	RRP1-like protein B|protein phosphatase 1, regulatory subunit 136|ribosomal RNA processing 1 homolog B|ribosomal RNA processing protein 1 homolog B	MIM:610654|HGNC:HGNC:23818|Ensembl:ENSG00000160208|HPRD:10009|Vega:OTTHUMG00000086872
CHMP4A	-1.10203	4.60034	1.13249e-30	1.05237e-27	1	13.9023	12.1787	27.446	28.7271	296	221	473	548	charged multivesicular body protein 4A	14	protein-coding	29082	SNF7 homolog associated with Alix-2|Snf7 homologue associated with Alix 2|charged multivesicular body protein 4a|chromatin modifying protein 4A|vacuolar protein sorting-associated protein 32-1	MIM:610051|HGNC:HGNC:20274|Ensembl:ENSG00000254505|HPRD:16597|Vega:OTTHUMG00000167036
KIF7	-0.769393	4.10674	1.30323e-30	1.13979e-27	1	20.102	19.9488	33.7127	34.546	428	362	581	659	kinesin family member 7	15	protein-coding	374654	EQYK340|kinesin-like protein KIF7	MIM:611254|HGNC:HGNC:30497|Ensembl:ENSG00000166813|HPRD:14187|Vega:OTTHUMG00000157177
MIF4GD	-1.52807	3.50848	1.83688e-30	1.51727e-27	1	4.93157	4.90454	15.0866	13.3676	105	89	260	255	MIF4G domain containing	17	protein-coding	57409	MIF4G domain-containing protein|SLBP (stem loop binding protein)-interacting protein 1|SLBP-interacting protein 1	MIM:612072|HGNC:HGNC:24030|Ensembl:ENSG00000125457|HPRD:10629|Vega:OTTHUMG00000179485
LOC729218	-1.64415	3.77203	7.85266e-30	5.83767e-27	1	4.83763	3.30643	13.3458	12.4764	103	60	230	238	uncharacterized LOC729218	4	pseudo	729218	-	-
FANCD2	-0.677316	5.92592	7.68761e-30	5.83767e-27	1	41.0494	42.9285	66.497	67.6241	874	779	1146	1290	Fanconi anemia, complementation group D2	3	protein-coding	2177	Fanconi anemia group D2 protein	MIM:613984|HGNC:HGNC:3585|Ensembl:ENSG00000144554|HPRD:01968|Vega:OTTHUMG00000128670
LBR	-0.550886	6.93891	4.32276e-29	3.06051e-26	0	58.0986	62.3814	85.9935	90.0606	1237	1132	1482	1718	lamin B receptor	1	protein-coding	3930	integral nuclear envelope inner membrane protein|lamin-B receptor|tudor domain containing 18	MIM:600024|HGNC:HGNC:6518|Ensembl:ENSG00000143815|HPRD:02488|Vega:OTTHUMG00000037520
NDUFV1	-0.524398	6.46557	1.98072e-28	1.33861e-25	0	78.5293	73.3477	110.712	108.146	1672	1331	1908	2063	DH dehydrogenase (ubiquinone) flavoprotein 1, 51kDa	11	protein-coding	4723	DH dehydrogenase [ubiquinone] flavoprotein 1, mitochondrial|NADH-ubiquinone oxidoreductase 51 kDa subunit|complex I 51 kda subunit|complex I 51kDa subunit|complex I, mitochondrial respiratory chain|mitochondrial NADH dehydrogenase ubiquinone flavoprotein 1|mitochondrial NADH:ubiquinone oxidoreductase 51 kda subunit	MIM:161015|HGNC:HGNC:7716|Ensembl:ENSG00000167792|HPRD:01191|Vega:OTTHUMG00000166215
FAHD2B	-4.11245	0.407244	2.16441e-28	1.39915e-25	1	0.281804	0.110214	4.17782	3.09289	6	2	72	59	fumarylacetoacetate hydrolase domain containing 2B	2	protein-coding	151313	fumarylacetoacetate hydrolase domain-containing protein 2B	HGNC:HGNC:25318|Ensembl:ENSG00000144199|HPRD:13198|Vega:OTTHUMG00000130533
RFC1	-0.508919	6.75724	7.86137e-28	4.87012e-25	0	78.2006	82.1648	112.163	115.695	1665	1491	1933	2207	replication factor C (activator 1) 1, 145kDa	4	protein-coding	5981	A1 140 kDa subunit|DNA-binding protein PO-GA|MHC binding factor, beta|RF-C 140 kDa subunit|activator 1 140 kDa subunit|activator 1 large subunit|activator 1 subunit 1|replication factor C 140 kDa subunit|replication factor C large subunit|replication factor C subunit 1|replication factor C1	MIM:102579|HGNC:HGNC:9969|Ensembl:ENSG00000035928|HPRD:00024|Vega:OTTHUMG00000099363
CTU2	-0.954185	4.21915	1.87382e-27	1.1144e-24	1	11.0373	10.305	20.0187	21.3881	235	187	345	408	cytosolic thiouridylase subunit 2 homolog (S. pombe)	16	protein-coding	348180	cytoplasmic tRNA 2-thiolation protein 2	HGNC:HGNC:28005|Ensembl:ENSG00000174177|HPRD:18372|Vega:OTTHUMG00000173417
SMPD4	0.48339	6.64226	1.78755e-26	1.0222e-23	0	115.587	117.158	84.0207	82.4595	2461	2126	1448	1573	sphingomyelin phosphodiesterase 4, neutral membrane (neutral sphingomyelinase-3)	2	protein-coding	55627	SKNY protein|neutral sphingomyelinase 3|neutral sphingomyelinase III|sphingomyelin phosphodiesterase 4	MIM:610457|HGNC:HGNC:32949|Ensembl:ENSG00000136699|HPRD:13374|Vega:OTTHUMG00000131624
STRADB	-0.765753	5.61408	4.70202e-26	2.58925e-23	1	19.9141	20.7754	35.5115	33.6548	424	377	612	642	STE20-related kinase adaptor beta	2	protein-coding	55437	ILP-interacting protein ILPIPA|STE20-related kinase adapter protein beta|STRAD beta|amyotrophic lateral sclerosis 2 (juvenile) chromosome region, candidate 2|amyotrophic lateral sclerosis 2 chromosomal region candidate gene 2 protein|pseudokinase ALS2CR2	MIM:607333|HGNC:HGNC:13205|Ensembl:ENSG00000082146|HPRD:09546|Vega:OTTHUMG00000132831
C2orf43	-1.09594	4.25623	5.50933e-26	2.83543e-23	1	8.26625	7.21904	17.3496	15.9886	176	131	299	305	chromosome 2 open reading frame 43	2	protein-coding	60526	UPF0554 protein C2orf43	MIM:613570|HGNC:HGNC:26145|Ensembl:ENSG00000118961|HPRD:07113
DDX19B	-1.07074	3.91862	5.53051e-26	2.83543e-23	1	8.12534	7.38437	15.4928	17.1419	173	134	267	327	DEAD (Asp-Glu-Ala-Asp) box polypeptide 19B	16	protein-coding	11269	ATP-dependent RNA helicase DDX19|ATP-dependent RNA helicase DDX19B|DEAD (Asp-Glu-Ala-As) box polypeptide 19B|DEAD box RNA helicase DEAD5|DEAD box protein 19B|DEAD-box RNA helicase DEAD5|DEAD-box protein 5|DEAD/H (Asp-Glu-Ala-Asp/His) box polypeptide 19 (Dbp5, yeast, homolog)|yeast Dbp5 homolog	MIM:605812|HGNC:HGNC:2742|Ensembl:ENSG00000157349|HPRD:05781|Vega:OTTHUMG00000137577
LRRC40	-0.825767	4.78504	1.73038e-25	8.57574e-23	1	21.511	23.5308	37.6584	41.885	458	427	649	799	leucine rich repeat containing 40	1	protein-coding	55631	leucine-rich repeat-containing protein 40	HGNC:HGNC:26004|Ensembl:ENSG00000066557|HPRD:08622|Vega:OTTHUMG00000009348
IKBKAP	-0.542288	6.17285	7.98846e-25	3.83137e-22	0	44.525	48.6046	67.5995	67.6765	948	882	1165	1291	inhibitor of kappa light polypeptide gene enhancer in B-cells, kinase complex-associated protein	9	protein-coding	8518	IKK complex-associated protein|elongator acetyltransferase complex subunit 1|elongator complex protein 1|ikappaB kinase complex-associated protein|p150	MIM:603722|HGNC:HGNC:5959|Ensembl:ENSG00000070061|HPRD:04763|Vega:OTTHUMG00000020465
ZCRB1	-0.682894	5.0497	1.23105e-24	5.71978e-22	1	26.0669	25.184	40.1535	42.1471	555	457	692	804	zinc finger CCHC-type and RNA binding motif 1	12	protein-coding	85437	U11/U12 small nuclear ribonucleoprotein 31 kDa protein|U11/U12 snRNP 31 kDa protein|U11/U12 snRNP 31K|U11/U12-31K|zinc finger CCHC-type and RNA-binding motif-containing protein 1	MIM:610750|HGNC:HGNC:29620|Ensembl:ENSG00000139168|HPRD:14344|Vega:OTTHUMG00000169382
NUP155	0.434039	6.86096	6.06958e-23	2.73462e-20	0	215.157	224.948	160.556	164.971	4581	4082	2767	3147	nucleoporin 155kDa	5	protein-coding	9631	155 kDa nucleoporin|nuclear pore complex protein Nup155|nucleoporin 155kD	MIM:606694|HGNC:HGNC:8063|Ensembl:ENSG00000113569|HPRD:05984|Vega:OTTHUMG00000090803
AASDH	-1.23303	3.52117	2.43686e-22	1.06563e-19	1	4.7437	4.40858	11.0828	10.5368	101	80	191	201	aminoadipate-semialdehyde dehydrogenase	4	protein-coding	132949	2-aminoadipic 6-semialdehyde dehydrogenase|acyl-CoA synthetase family member 4|non-ribosomal peptide synthetase 1098|non-ribosomal peptide synthetase 998	MIM:614365|HGNC:HGNC:23993|Ensembl:ENSG00000157426|HPRD:12398|Vega:OTTHUMG00000128841
LCLAT1	-0.799101	4.52371	1.14014e-20	4.84334e-18	1	12.3054	13.6115	22.0496	22.8559	262	247	380	436	lysocardiolipin acyltransferase 1	2	protein-coding	253558	1-AGP acyltransferase 8|1-AGPAT 8|1-acylglycerol-3-phosphate O-acyltransferase 8|acyl-CoA:lysocardiolipin acyltransferase 1	MIM:614241|HGNC:HGNC:26756|Ensembl:ENSG00000172954|HPRD:17458|Vega:OTTHUMG00000099349
TMEM230	-0.412473	6.48208	1.90834e-20	7.88144e-18	0	86.6547	91.8637	118.662	118.63	1845	1667	2045	2263	transmembrane protein 230	20	protein-coding	29058	UPF0414 transmembrane protein C20orf30	HGNC:HGNC:15876|Ensembl:ENSG00000089063|HPRD:12762|Vega:OTTHUMG00000031796
TNFAIP2	-0.344083	6.29416	2.61178e-20	1.04951e-17	0	173.121	179.319	221.947	225.099	3686	3254	3825	4294	tumor necrosis factor, alpha-induced protein 2	14	protein-coding	7127	TNF alpha-induced protein 2|exocyst complex component 3-like 3|primary response gene B94 protein|tumor necrosis factor alpha-induced protein 2	MIM:603300|HGNC:HGNC:11895|Ensembl:ENSG00000185215|HPRD:04487|Vega:OTTHUMG00000171890
TLN2	-0.975652	5.88006	3.16013e-20	1.23644e-17	1	8.03141	8.76205	16.3631	16.5653	171	159	282	316	talin 2	15	protein-coding	83660	talin-2	MIM:607349|HGNC:HGNC:15447|Ensembl:ENSG00000171914|HPRD:09555|Vega:OTTHUMG00000133679
ARF5	-0.370642	6.60313	1.87975e-19	7.16618e-17	0	119.532	117.268	155.856	150.555	2545	2128	2686	2872	ADP-ribosylation factor 5	7	protein-coding	381	-	MIM:103188|HGNC:HGNC:658|Ensembl:ENSG00000004059|HPRD:00055|Vega:OTTHUMG00000023246
MDN1	-0.422415	7.07076	8.62603e-19	3.05362e-16	0	105.113	105.696	136.592	145.733	2238	1918	2354	2780	MDN1, midasin homolog (yeast)	6	protein-coding	23195	MIDAS-containing protein|midasin	HGNC:HGNC:18302|Ensembl:ENSG00000112159|HPRD:10069|Vega:OTTHUMG00000015213
WBSCR22	-0.418856	6.35923	8.24513e-19	3.05362e-16	0	84.3533	92.9659	120.577	116.114	1796	1687	2078	2215	Williams Beuren syndrome chromosome region 22	7	protein-coding	114049	Williams-Beuren candidate region putative methyltransferase|Williams-Beuren syndrome chromosomal region 22 protein|bud site selection protein 23 homolog|metastasis-related methyltransferase 1|probable 18S rRNA (guanine-N(7))-methyltransferase|ribosome biogenesis methyltransferase WBSCR22	MIM:615733|HGNC:HGNC:16405|Ensembl:ENSG00000071462|HPRD:15659|Vega:OTTHUMG00000023306
IDS	-0.354852	8.94692	8.53569e-19	3.05362e-16	0	581.079	555.315	730.945	722.687	12372	10077	12597	13786	iduronate 2-sulfatase	X	protein-coding	3423	alpha-L-iduronate sulfate sulfatase|iduronate 2-sulfatase 14 kDa chain|iduronate 2-sulfatase 42 kDa chain|idursulfase	MIM:300823|HGNC:HGNC:5389|Ensembl:ENSG00000010404|HPRD:02402|Vega:OTTHUMG00000022615
EIF4EBP2	0.374381	7.28515	2.11015e-18	7.29622e-16	0	163.446	169.785	124.754	131.998	3480	3081	2150	2518	eukaryotic translation initiation factor 4E binding protein 2	10	protein-coding	1979	4E-BP2|eIF4E-binding protein 2|eukaryotic translation initiation factor 4E-binding protein 2|phosphorylated, heat and acid stable regulated by insulin protein II	MIM:602224|HGNC:HGNC:3289|Ensembl:ENSG00000148730|HPRD:03747|Vega:OTTHUMG00000018409
NUBPL	-1.15114	3.32638	3.56918e-18	1.20606e-15	1	4.03919	4.68411	9.28405	9.96014	86	85	160	190	nucleotide binding protein-like	14	protein-coding	80224	IND1 homolog|iron-sulfur protein NUBPL|iron-sulfur protein required for NADH dehydrogenase	MIM:613621|HGNC:HGNC:20278|Ensembl:ENSG00000151413|HPRD:16600|Vega:OTTHUMG00000170521
TXNIP	0.383332	8.42577	8.81842e-18	2.91361e-15	0	840.01	841.267	622.438	666.333	17885	15266	10727	12711	thioredoxin interacting protein	1	protein-coding	10628	thioredoxin binding protein 2|thioredoxin-binding protein 2|thioredoxin-interacting protein|upregulated by 1,25-dihydroxyvitamin D-3|vitamin D3 up-regulated protein 1	MIM:606599|HGNC:HGNC:16952|Ensembl:ENSG00000265972|HPRD:05964|Vega:OTTHUMG00000013755
MAP1A	-0.335901	8.639	1.1025e-17	3.56346e-15	0	338.869	339.185	422.076	433.633	7215	6155	7274	8272	microtubule-associated protein 1A	15	protein-coding	4130	MAP-1A|proliferation-related protein p80	MIM:600178|HGNC:HGNC:6835|Ensembl:ENSG00000166963|HPRD:02549|Vega:OTTHUMG00000059756
HTATSF1	-0.39248	6.65102	7.89314e-17	2.49692e-14	0	86.0441	87.896	114.542	113.703	1832	1595	1974	2169	HIV-1 Tat specific factor 1	X	protein-coding	27336	HIV TAT specific factor 1|HIV Tat-specific factor 1|cofactor required for Tat activation of HIV-1 transcription	MIM:300346|HGNC:HGNC:5276|Ensembl:ENSG00000102241|HPRD:02282|Vega:OTTHUMG00000022510
DHX40	-0.468062	6.01564	8.57403e-17	2.6558e-14	0	50.208	44.5266	66.381	65.1079	1069	808	1144	1242	DEAH (Asp-Glu-Ala-His) box polypeptide 40	17	protein-coding	79665	DEAD/H (Asp-Glu-Ala-Asp/His) box polypeptide 40 (RNA helicase)|DEAH box protein 40|probable ATP-dependent RNA helicase DHX40	MIM:607570|HGNC:HGNC:18018|Ensembl:ENSG00000108406|HPRD:06346|Vega:OTTHUMG00000179401
ADAMTS12	-0.424404	5.70747	1.17611e-16	3.56865e-14	0	45.6053	46.1247	62.0291	61.0714	971	837	1069	1165	ADAM metallopeptidase with thrombospondin type 1 motif, 12	5	protein-coding	81792	A disintegrin and metalloproteinase with thrombospondin motifs 12|ADAM-TS 12|ADAM-TS12|ADAMTS-12|a disintegrin-like and metalloprotease (reprolysin type) with thrombospondin type 1 motif, 12	MIM:606184|HGNC:HGNC:14605|Ensembl:ENSG00000151388|HPRD:05862|Vega:OTTHUMG00000162088
TRAK2	-0.444891	6.47339	2.27133e-16	6.75402e-14	0	60.4469	66.1838	83.1503	88.7501	1287	1201	1433	1693	trafficking protein, kinesin binding 2	2	protein-coding	66008	O-linked N-acetylglucosamine transferase interacting protein 98|amyotrophic lateral sclerosis 2 (juvenile) chromosome region, candidate 3|amyotrophic lateral sclerosis 2 chromosomal region candidate gene 3 protein|gamma-aminobutyric acid(A) receptor-interacting factor|milton homolog 2|trafficking kinesin-binding protein 2	MIM:607334|HGNC:HGNC:13206|Ensembl:ENSG00000115993|HPRD:09547|Vega:OTTHUMG00000132822
RANBP6	-0.598897	5.42549	2.55091e-16	7.43665e-14	1	23.9064	21.6571	32.2621	36.8001	509	393	556	702	RAN binding protein 6	9	protein-coding	26953	Ran-GTP binding protein|ran-binding protein 6	HGNC:HGNC:9851|Ensembl:ENSG00000137040|HPRD:17953|Vega:OTTHUMG00000019512
TRIAP1	-0.772892	4.64394	7.44292e-16	2.1281e-13	1	10.3328	10.9112	17.7557	18.4525	220	198	306	352	TP53 regulated inhibitor of apoptosis 1	12	protein-coding	51499	TP53-regulated inhibitor of apoptosis 1|mitochondrial distribution and morphology 35 homolog|p53-inducible cell-survival factor|protein 15E1.1	MIM:614943|HGNC:HGNC:26937|Ensembl:ENSG00000170855|HPRD:13698|Vega:OTTHUMG00000047787
WRN	-0.596447	4.91368	8.12506e-16	2.27931e-13	1	19.4914	18.8467	28.1423	29.828	415	342	485	569	Werner syndrome, RecQ helicase-like	8	protein-coding	7486	DNA helicase, RecQ-like type 3|Werner syndrome ATP-dependent helicase|exonuclease WRN|recQ protein-like 2	MIM:604611|HGNC:HGNC:12791|Ensembl:ENSG00000165392|HPRD:05212|Vega:OTTHUMG00000163894
ZSWIM4	-0.449565	5.05767	1.08901e-15	2.99842e-13	0	38.3723	40.3385	54.7759	52.6315	817	732	944	1004	zinc finger, SWIM-type containing 4	19	protein-coding	65249	zinc finger SWIM domain-containing protein 4|zinc finger, SWIM domain containing 4	HGNC:HGNC:25704|Ensembl:ENSG00000132003|HPRD:15904|Vega:OTTHUMG00000181752
TMEM147	-0.455602	5.66328	1.38368e-15	3.74047e-13	0	37.2451	35.5441	50.0758	49.9055	793	645	863	952	transmembrane protein 147	19	protein-coding	10430	protein NIFIE 14|seven transmembrane domain protein	MIM:613585|HGNC:HGNC:30414|Ensembl:ENSG00000105677|HPRD:17633|Vega:OTTHUMG00000048105
ERMARD	-0.982491	3.5488	1.62219e-15	4.30691e-13	1	6.10575	6.28222	12.7075	11.7949	130	114	219	225	ER membrane-associated RNA degradation	6	protein-coding	55780	endoplasmic reticulum membrane-associated RNA degradation protein|transmembrane protein C6orf70	MIM:615532|HGNC:HGNC:21056|Ensembl:ENSG00000130023|HPRD:18697|Vega:OTTHUMG00000016067
GTPBP10	-0.664795	4.51064	1.96023e-15	5.11311e-13	1	16.3446	17.4139	26.4015	26.9972	348	316	455	515	GTP-binding protein 10 (putative)	7	protein-coding	85865	GTP-binding protein 10|protein obg homolog 2	MIM:610920|HGNC:HGNC:25106|Ensembl:ENSG00000105793|HPRD:14262|Vega:OTTHUMG00000023655
GFM2	-0.379515	5.83092	2.20858e-15	5.66159e-13	0	63.4059	62.6018	82.2219	81.778	1350	1136	1417	1560	G elongation factor, mitochondrial 2	5	protein-coding	84340	EF-G2mt|RRF2mt|mEF-G 2|mitochondrial elongation factor G2|mitochondrial ribosome recycling factor 2|ribosome-releasing factor 2, mitochondrial	MIM:606544|HGNC:HGNC:29682|Ensembl:ENSG00000164347|HPRD:09413|Vega:OTTHUMG00000102058
NOLC1	0.36033	7.46996	3.11331e-15	7.84555e-13	0	191.627	207.754	155.682	155.168	4080	3770	2683	2960	nucleolar and coiled-body phosphoprotein 1	10	protein-coding	9221	140 kDa nucleolar phosphoprotein|HCV NS5A trans-regulated protein 13|HCV NS5A-transactivated protein 13|hepatitis C virus NS5A-transactivated protein 13|nucleolar 130 kDa protein|nucleolar and coiled-body phosphprotein 1|nucleolar phosphoprotein p130|nucleolar protein p130	MIM:602394|HGNC:HGNC:15608|Ensembl:ENSG00000166197|Vega:OTTHUMG00000018944
HIST2H2BE	1.11507	3.19226	4.80683e-15	1.19113e-12	1	9.34649	8.3763	3.94572	4.24616	199	152	68	81	histone cluster 2, H2be	1	protein-coding	8349	H2B histone family, member Q|histone 2, H2be|histone H2B type 2-E|histone H2B-GL105|histone H2B.q	MIM:601831|HGNC:HGNC:4760|Ensembl:ENSG00000184678|HPRD:03494|Vega:OTTHUMG00000012095
MECR	-0.656112	3.95959	5.2717e-15	1.28491e-12	1	14.2311	13.9972	23.0941	21.4929	303	254	398	410	mitochondrial trans-2-enoyl-CoA reductase	1	protein-coding	51102	homolog of yeast 2-enoyl thioester reductase|mitochondrial 2-enoyl thioester reductase|nuclear receptor binding factor 1|trans-2-enoyl-CoA reductase, mitochondrial	MIM:608205|HGNC:HGNC:19691|Ensembl:ENSG00000116353|HPRD:12192|Vega:OTTHUMG00000059082
DUS4L	-0.931901	2.95216	9.35068e-15	2.21361e-12	1	9.44043	7.27415	16.6533	15.5168	201	132	287	296	dihydrouridine synthase 4-like (S. cerevisiae)	7	protein-coding	11062	protein similar to E.coli yhdg and R. capsulatus nifR3|tRNA-dihydrouridine(20a/20b) synthase [NAD(P)+]-like	HGNC:HGNC:21517|Ensembl:ENSG00000105865|HPRD:17886|Vega:OTTHUMG00000154763
MORC4	-0.363246	5.96952	9.37971e-15	2.21361e-12	0	93.8876	89.0532	116.573	118.945	1999	1616	2009	2269	MORC family CW-type zinc finger 4	X	protein-coding	79710	MORC family CW-type zinc finger protein 4|zinc finger CW-type coiled-coil domain protein 2|zinc finger, CW type with coiled-coil domain 2	HGNC:HGNC:23485|Ensembl:ENSG00000133131|HPRD:06757|Vega:OTTHUMG00000022155
CDK6	-0.271594	8.36157	1.09608e-14	2.54632e-12	0	431.16	444.44	519.559	537.009	9180	8065	8954	10244	cyclin-dependent kinase 6	7	protein-coding	1021	cell division protein kinase 6|serine/threonine-protein kinase PLSTIRE	MIM:603368|HGNC:HGNC:1777|Ensembl:ENSG00000105810|HPRD:04533|Vega:OTTHUMG00000131697
IDH3B	0.354672	6.30676	1.51575e-14	3.46711e-12	0	102.342	104.483	82.512	79.2617	2179	1896	1422	1512	isocitrate dehydrogenase 3 (NAD+) beta	20	protein-coding	3420	D(+)-specific ICDH subunit beta|NAD+-specific ICDH|NAD+-specific isocitrate dehydrogenase b subunit|NAD+-specific isocitrate dehydrogenase beta|isocitrate dehydrogenase [NAD] subunit beta, mitochondrial|isocitrate dehydrogenase, NAD(+)-specific, mitochondrial, beta subunit|isocitric dehydrogenase subunit beta	MIM:604526|HGNC:HGNC:5385|Ensembl:ENSG00000101365|HPRD:05163|Vega:OTTHUMG00000031699
GHITM	0.272614	7.68566	2.45131e-14	5.52213e-12	0	251.51	259.059	207.731	214.615	5355	4701	3580	4094	growth hormone inducible transmembrane protein	10	protein-coding	27069	dermal papilla-derived protein 2|growth hormone-inducible transmembrane protein|mitochondrial morphology and cristae structure 1|transmembrane BAX inhibitor motif containing 5|transmembrane BAX inhibitor motif-containing protein 5	HGNC:HGNC:17281|Ensembl:ENSG00000165678|HPRD:17038|Vega:OTTHUMG00000018637
C9orf9	-1.92456	0.929573	3.35045e-14	7.435e-12	1	0.892379	0.881715	3.19139	3.56468	19	16	55	68	chromosome 9 open reading frame 9	9	protein-coding	11092	Rsb66 homolog|uncharacterized protein C9orf9	HGNC:HGNC:1367|Ensembl:ENSG00000165698|HPRD:12986|Vega:OTTHUMG00000020847
PADI2	-0.306284	6.13856	3.5692e-14	7.80395e-12	0	259.635	253.824	309.913	324.963	5528	4606	5341	6199	peptidyl arginine deiminase, type II	1	protein-coding	11240	protein-arginine deiminase type II|protein-arginine deiminase type-2	MIM:607935|HGNC:HGNC:18341|Ensembl:ENSG00000117115|HPRD:06396|Vega:OTTHUMG00000002295
MSN	-0.231109	9.88606	1.83115e-13	3.94574e-11	0	1015.1	1013.81	1200.78	1180.75	21613	18397	20694	22524	moesin	X	protein-coding	4478	epididymis luminal protein 70|membrane-organizing extension spike protein	MIM:309845|HGNC:HGNC:7373|Ensembl:ENSG00000147065|HPRD:02399|Vega:OTTHUMG00000021723
ZFAND2A	0.563494	3.94882	2.75765e-13	5.85724e-11	0	25.5032	25.4595	17.4076	17.0895	543	462	300	326	zinc finger, AN1-type domain 2A	7	protein-coding	90637	AN1-type zinc finger protein 2A|arsenite inducible RNA associated protein	MIM:610699|HGNC:HGNC:28073|Ensembl:ENSG00000178381|HPRD:14277|Vega:OTTHUMG00000119019
CMTR1	-0.401997	6.41683	3.15436e-13	6.6055e-11	0	62.3256	61.4996	81.1194	82.5119	1327	1116	1398	1574	cap methyltransferase 1	6	protein-coding	23070	FtsJ methyltransferase domain containing 2|ISG95|S-adenosyl-L-methionine-dependent methyltransferase FTSJD2|cap-specific mRNA (nucleoside-2'-O-)-methyltransferase 1|cap1 2'O-ribose methyltransferase 1|ftsJ methyltransferase domain-containing protein 2|interferon-stimulated gene 95 kDa protein	HGNC:HGNC:21077|Ensembl:ENSG00000137200|HPRD:08305|Vega:OTTHUMG00000014624
C3	-0.25863	5.16416	5.48395e-13	1.13244e-10	0	131.884	129.171	157.481	155.064	2808	2344	2714	2958	complement component 3	19	protein-coding	718	C3 and PZP-like alpha-2-macroglobulin domain-containing protein 1|C3a anaphylatoxin|acylation-stimulating protein cleavage product|complement C3|complement component C3|complement component C3a|complement component C3b|epididymis secretory sperm binding protein Li 62p|prepro-C3	MIM:120700|HGNC:HGNC:1318|Ensembl:ENSG00000125730|HPRD:00400|Vega:OTTHUMG00000150335
DIRAS3	0.480022	5.64075	5.87254e-13	1.19607e-10	0	196.981	179.154	134.445	135.353	4194	3251	2317	2582	DIRAS family, GTP-binding RAS-like 3	1	protein-coding	9077	GTP-binding protein Di-Ras3|distinct subgroup of the Ras family member 3|ras homolog gene family, member I|rho-related GTP-binding protein RhoI	MIM:605193|HGNC:HGNC:687|Ensembl:ENSG00000162595|HPRD:05547|Vega:OTTHUMG00000009544
ECT2	0.305445	7.18066	6.88439e-13	1.38321e-10	0	207.642	219.712	173.728	171.891	4421	3987	2994	3279	epithelial cell transforming 2	3	protein-coding	1894	epithelial cell transforming sequence 2 oncogene|epithelial cell-transforming sequence 2 oncogene|protein ECT2	MIM:600586|HGNC:HGNC:3155|Ensembl:ENSG00000114346|HPRD:11860|Vega:OTTHUMG00000156762
CLDN2	-0.627519	2.49513	8.21453e-13	1.62845e-10	1	14.325	15.8709	23.8484	22.6986	305	288	411	433	claudin 2	X	protein-coding	9075	SP82|claudin-2	MIM:300520|HGNC:HGNC:2041|Ensembl:ENSG00000165376|HPRD:06471|Vega:OTTHUMG00000022154
CCNA2	0.341621	6.59393	1.05241e-12	2.05884e-10	0	83.5079	87.896	68.702	66.4708	1778	1595	1184	1268	cyclin A2	4	protein-coding	890	cyclin-A|cyclin-A2	MIM:123835|HGNC:HGNC:1578|Ensembl:ENSG00000145386|HPRD:00453|Vega:OTTHUMG00000133072
U2AF1	0.32569	6.84175	1.58509e-12	3.06066e-10	0	145.129	158.158	120.054	121.619	3090	2870	2069	2320	U2 small nuclear RNA auxiliary factor 1	21	protein-coding	7307	U2 small nuclear RNA auxillary factor 1|U2 small nuclear ribonucleoprotein auxillary factor, 35-KD subunit|U2 snRNP auxiliary factor small subunit|U2(RNU2) small nuclear RNA auxiliary factor binding protein|splicing factor U2AF 35 kDa subunit|splicing factor U2AF 35kDa subunit	MIM:191317|HGNC:HGNC:12453|Ensembl:ENSG00000160201|HPRD:01871|Vega:OTTHUMG00000086836
RPS8	-0.262309	9.25226	5.56324e-12	1.06044e-09	0	552.758	560.771	661.721	673.672	11769	10176	11404	12851	ribosomal protein S8	1	protein-coding	6202	40S ribosomal protein S8|OK/SW-cl.83	MIM:600357|HGNC:HGNC:10441|Ensembl:ENSG00000142937|HPRD:15969|Vega:OTTHUMG00000008494
LINC00667	-0.534006	4.12305	6.59446e-12	1.24109e-09	0	19.9141	20.6652	30.5793	28.2029	424	375	527	538	long intergenic non-protein coding RNA 667	18	ncRNA	339290	-	HGNC:HGNC:27906|Ensembl:ENSG00000263753
RECK	-0.583018	4.34115	7.63026e-12	1.41808e-09	0	15.8749	14.9892	23.3842	22.9607	338	272	403	438	reversion-inducing-cysteine-rich protein with kazal motifs	9	protein-coding	8434	membrane-anchored glycoprotein (metastasis and invasion)|reversion-inducing cysteine-rich protein with Kazal motifs|suppression of tumorigenicity 15 (reversion-inducing-cysteine-rich protein with kazal motifs)|suppression of tumorigenicity 5 (reversion-inducing-cysteine-rich protein with kazal motifs)|suppressor of tumorigenicity 15 protein	MIM:605227|HGNC:HGNC:11345|Ensembl:ENSG00000122707|HPRD:05567|Vega:OTTHUMG00000019898
NAA40	-0.356131	5.41914	8.70526e-12	1.5979e-09	0	44.7598	43.5347	55.8204	57.2446	953	790	962	1092	N(alpha)-acetyltransferase 40, NatD catalytic subunit	11	protein-coding	79829	N(alpha)-acetyltransferase 40, NatD catalytic subunit, homolog|N-acetyltransferase 11 (GCN5-related, putative)|N-alpha acetyl transferase 40|N-alpha-acetyltransferase 40|N-alpha-acetyltransferase 40, NatD catalytic subunit|natD catalytic subunit	HGNC:HGNC:25845|Ensembl:ENSG00000110583|HPRD:07838|Vega:OTTHUMG00000167784
TSPYL4	-0.404512	5.68648	1.33542e-11	2.42134e-09	0	31.0454	32.1275	43.0548	40.5745	661	583	742	774	TSPY-like 4	6	protein-coding	23270	TSPY-like protein 4|testis-specific Y-encoded-like protein 4	HGNC:HGNC:21559|Ensembl:ENSG00000187189|HPRD:18236|Vega:OTTHUMG00000015429
MOSPD2	-0.413582	4.59365	1.53422e-11	2.74829e-09	0	29.6364	28.766	38.3547	39.4736	631	522	661	753	motile sperm domain containing 2	X	protein-coding	158747	motile sperm domain-containing protein 2	HGNC:HGNC:28381|Ensembl:ENSG00000130150|HPRD:06642|Vega:OTTHUMG00000021170
GCAT	-0.712089	3.71674	1.59282e-11	2.81929e-09	1	10.7555	9.47844	15.3187	17.8758	229	172	264	341	glycine C-acetyltransferase	22	protein-coding	23464	2-amino-3-ketobutyrate coenzyme A ligase, mitochondrial|2-amino-3-ketobutyrate-CoA ligase|AKB ligase|aminoacetone synthase|glycine acetyltransferase	MIM:607422|HGNC:HGNC:4188|Ensembl:ENSG00000100116|HPRD:07602|Vega:OTTHUMG00000150664
DNTTIP2	0.350013	6.22501	2.76397e-11	4.83467e-09	0	106.428	112.198	83.2663	88.0162	2266	2036	1435	1679	deoxynucleotidyltransferase, terminal, interacting protein 2	1	protein-coding	30836	LPTS-interacting protein 2|acidic 82 kDa protein mRNA|deoxynucleotidyltransferase terminal-interacting protein 2|estrogen receptor binding protein|tdT-interacting factor 2	MIM:611199|HGNC:HGNC:24013|HPRD:09994
FAM65C	-0.298188	4.34939	3.20209e-11	5.53589e-09	0	75.5234	74.3396	90.4615	93.7826	1608	1349	1559	1789	family with sequence similarity 65, member C	20	protein-coding	140876	protein FAM65C	HGNC:HGNC:16168|Ensembl:ENSG00000042062|HPRD:12757|Vega:OTTHUMG00000032724
EFEMP1	0.242989	5.8394	3.79894e-11	6.49225e-09	0	189.701	190.01	160.266	160.568	4039	3448	2762	3063	EGF containing fibulin-like extracellular matrix protein 1	2	protein-coding	2202	EGF-containing fibulin-like extracellular matrix protein 1|extracellular protein S1-5|fibulin-3	MIM:601548|HGNC:HGNC:3218|Ensembl:ENSG00000115380|HPRD:03331|Vega:OTTHUMG00000129343
MED20	-0.556853	4.6773	6.39304e-11	1.08013e-08	0	14.372	15.8158	21.0632	23.118	306	287	363	441	mediator complex subunit 20	6	protein-coding	9477	TRF-proximal protein homolog|Trf (TATA binding protein-related factor)-proximal homolog|hTRFP|mediator complex subunit 20mediator complex subunit 20mediator complex subunit 20Trf (TATA binding protein-related factor)-proximal homolog|mediator of RNA polymerase II transcription subunit 20	MIM:612915|HGNC:HGNC:16840|Ensembl:ENSG00000124641|HPRD:15638|Vega:OTTHUMG00000014689
CCDC86	-0.668967	5.75274	7.0447e-11	1.17686e-08	1	32.3605	37.7484	55.2401	56.0389	689	685	952	1069	coiled-coil domain containing 86	11	protein-coding	79080	coiled-coil domain-containing protein 86|cyclon|cytokine-induced protein with coiled-coil domain	MIM:611293|HGNC:HGNC:28359|Ensembl:ENSG00000110104|HPRD:08322|Vega:OTTHUMG00000167706
ERLIN2	-0.321868	6.31232	7.13946e-11	1.17944e-08	0	55.9381	54.0051	69.9205	67.7289	1191	980	1205	1292	ER lipid raft associated 2	8	protein-coding	11160	SPFH domain family, member 2|endoplasmic reticulum lipid raft-associated protein 2|erlin-2|stomatin-prohibitin-flotillin-HflC/K domain-containing protein 2	MIM:611605|HGNC:HGNC:1356|Ensembl:ENSG00000147475|HPRD:15437|Vega:OTTHUMG00000164005
RPUSD2	-0.815751	3.55684	7.70539e-11	1.25894e-08	1	5.21337	6.72308	10.6767	10.1698	111	122	184	194	RNA pseudouridylate synthase domain containing 2	15	protein-coding	27079	C18B11 homolog (44.9kD)|RNA pseudouridylate synthase domain-containing protein 2	HGNC:HGNC:24180|Ensembl:ENSG00000166133|HPRD:12668|Vega:OTTHUMG00000130031
NFE2L3	-0.25206	6.24286	9.90359e-11	1.60051e-08	0	221.827	212.493	262.274	255.346	4723	3856	4520	4871	nuclear factor, erythroid 2-like 3	7	protein-coding	9603	NF-E2-related factor 3|NFE2-related factor 3|nuclear factor (erythroid-derived 2)-like 3|nuclear factor erythroid 2-related factor 3|nuclear factor, erythroid derived 2, like 3|nuclear factor-erythroid 2 p45-related factor 3|nuclear factor-erythroid 2-related factor 3	MIM:604135|HGNC:HGNC:7783|Ensembl:ENSG00000050344|HPRD:09162|Vega:OTTHUMG00000023882
PELP1	-0.356028	6.23538	1.13632e-10	1.81664e-08	0	59.7424	54.1153	72.7057	73.3381	1272	982	1253	1399	proline, glutamate and leucine rich protein 1	17	protein-coding	27043	modulator of non-genomic activity of estrogen receptor|proline and glutamic acid rich nuclear protein|proline-, glutamic acid- and leucine-rich protein 1|transcription factor HMX3	MIM:609455|HGNC:HGNC:30134|Ensembl:ENSG00000141456|HPRD:10144|Vega:OTTHUMG00000177831
CSRP1	-0.227178	7.02548	1.36588e-10	2.16042e-08	0	211.963	214.367	252.526	246.54	4513	3890	4352	4703	cysteine and glycine-rich protein 1	1	protein-coding	1465	LIM-domain protein|cysteine-rich protein 1|epididymis luminal protein 141	MIM:123876|HGNC:HGNC:2469|Ensembl:ENSG00000159176|HPRD:00470|Vega:OTTHUMG00000035773
HIPK1	-0.305956	7.09267	1.49447e-10	2.33893e-08	0	160.581	144.767	190.961	187.041	3419	2627	3291	3568	homeodomain interacting protein kinase 1	1	protein-coding	204851	homeodomain interacting protein kinase 1-like protein|homeodomain-interacting protein kinase 1|nuclear body associated kinase 2b|nuclear body-associated kinase 2	MIM:608003|HGNC:HGNC:19006|Ensembl:ENSG00000163349|HPRD:06418|Vega:OTTHUMG00000011983
RPS6KB2	-0.437151	4.86162	1.75162e-10	2.71283e-08	0	28.5561	25.1289	36.0917	36.8525	608	456	622	703	ribosomal protein S6 kinase, 70kDa, polypeptide 2	11	protein-coding	6199	70 kDa ribosomal protein S6 kinase 2|P70S6K2|S6 kinase-related kinase|S6K-beta|S6K-beta-2|p70 S6 kinase beta|p70 S6K-beta|p70 S6KB|p70 ribosomal S6 kinase beta|p70-S6K 2|ribosomal protein S6 kinase beta-2|serine/threonine-protein kinase 14 beta|serine/threonine-protein kinase 14B	MIM:608939|HGNC:HGNC:10437|Ensembl:ENSG00000175634|HPRD:10203|Vega:OTTHUMG00000167673
LGR6	-0.459682	2.82999	2.09426e-10	3.21005e-08	0	23.8124	25.4044	32.7843	34.7032	507	461	565	662	leucine-rich repeat containing G protein-coupled receptor 6	1	protein-coding	59352	gonadotropin receptor|leucine-rich repeat-containing G protein-coupled receptor 6|leucine-rich repeat-containing G-protein coupled receptor 6	MIM:606653|HGNC:HGNC:19719|Ensembl:ENSG00000133067|HPRD:05974|Vega:OTTHUMG00000041383
KLF10	0.443221	6.59121	2.59474e-10	3.93659e-08	0	140.949	150.553	96.5541	117.53	3001	2732	1664	2242	Kruppel-like factor 10	8	protein-coding	7071	Krueppel-like factor 10|TGFB-inducible early growth response protein 1|early growth response-alpha|transforming growth factor-beta-inducible early growth response protein 1|zinc finger transcription factor TIEG	MIM:601878|HGNC:HGNC:11810|Ensembl:ENSG00000155090|HPRD:03527|Vega:OTTHUMG00000164735
HPS6	-0.471051	4.74404	3.50276e-10	5.24515e-08	0	24.0003	22.594	33.5967	31.191	511	410	579	595	Hermansky-Pudlak syndrome 6	10	protein-coding	79803	Hermansky-Pudlak syndrome 6 protein|Hermansky-Pudlak syndrome-6 protein (HPS6)|ruby-eye protein homolog	MIM:607522|HGNC:HGNC:18817|Ensembl:ENSG00000166189|HPRD:08471|Vega:OTTHUMG00000018945
GBAS	-0.33604	6.23933	3.52781e-10	5.24515e-08	0	66.4118	65.1918	86.6318	79.7335	1414	1183	1493	1521	glioblastoma amplified sequence	7	protein-coding	2631	4-nitrophenylphosphatase domain and non-neuronal SNAP25-like 2|protein NipSnap homolog 2	MIM:603004|HGNC:HGNC:4179|Ensembl:ENSG00000146729|HPRD:04302|Vega:OTTHUMG00000022932
LHFP	0.275785	6.14806	3.65195e-10	5.37596e-08	0	150.061	152.427	121.853	127.804	3195	2766	2100	2438	lipoma HMGIC fusion partner	13	protein-coding	10186	-	MIM:606710|HGNC:HGNC:6586|Ensembl:ENSG00000183722|HPRD:09464|Vega:OTTHUMG00000016767
TBL3	0.426342	5.88181	3.94543e-10	5.75104e-08	0	68.4783	70.8679	51.4104	52.2121	1458	1286	886	996	transducin (beta)-like 3	16	protein-coding	10607	WD repeat-containing protein SAZD|WD-repeat protein SAZD|transducin beta-like protein 3	MIM:605915|HGNC:HGNC:11587|Ensembl:ENSG00000183751|HPRD:09327|Vega:OTTHUMG00000128710
TMEM106B	-0.380434	6.00252	4.15259e-10	5.99425e-08	0	35.4133	36.5912	45.0276	48.4901	754	664	776	925	transmembrane protein 106B	7	protein-coding	54664	-	MIM:613413|HGNC:HGNC:22407|HPRD:07745
LOC728024	-2.59911	-0.416054	4.73172e-10	6.76454e-08	1	0.281804	0.220429	1.45063	1.6775	6	4	25	32	chromosome X open reading frame 56 pseudogene	8	pseudo	728024	-	-
ZNF839	-0.618293	4.19062	5.60433e-10	7.93574e-08	1	10.1449	9.31312	15.6668	14.3636	216	169	270	274	zinc finger protein 839	14	protein-coding	55778	renal carcinoma antigen NY-REN-50	HGNC:HGNC:20345|Ensembl:ENSG00000022976|HPRD:18532|Vega:OTTHUMG00000171864
KIAA1147	-0.34305	6.15253	6.77939e-10	9.50905e-08	0	102.248	94.0129	125.219	124.03	2177	1706	2158	2366	KIAA1147	7	protein-coding	57189	predicted protein of HQ2561|protein LCHN	HGNC:HGNC:29472|Ensembl:ENSG00000257093|Vega:OTTHUMG00000157539
CYB5R3	-0.285665	7.85661	7.16344e-10	9.88522e-08	0	160.534	147.632	194.211	182.008	3418	2679	3347	3472	cytochrome b5 reductase 3	22	protein-coding	1727	DH-cytochrome b5 reductase 3|NADH-cytochrome b5 reductase 3 membrane-bound form|NADH-cytochrome b5 reductase 3 soluble form|diaphorase-1	MIM:613213|HGNC:HGNC:2873|Ensembl:ENSG00000100243|HPRD:08942
STAT5B	0.294734	5.97969	7.18055e-10	9.88522e-08	0	76.087	79.0237	63.8859	62.4868	1620	1434	1101	1192	signal transducer and activator of transcription 5B	17	protein-coding	6777	transcription factor STAT5B	MIM:604260|HGNC:HGNC:11367|Ensembl:ENSG00000173757|HPRD:05037|Vega:OTTHUMG00000150724
RPLP2	0.301993	8.66125	7.75359e-10	1.05762e-07	0	330.509	336.981	281.539	260.012	7037	6115	4852	4960	ribosomal protein, large, P2	11	protein-coding	6181	60S acidic ribosomal protein P2|acidic ribosomal phosphoprotein P2|renal carcinoma antigen NY-REN-44	MIM:180530|HGNC:HGNC:10377|HPRD:01612
C21orf2	-0.527497	3.79704	9.79433e-10	1.32384e-07	0	15.3583	15.2647	21.1212	22.9607	327	277	364	438	chromosome 21 open reading frame 2	21	protein-coding	755	leucine rich repeat containing 76|nuclear encoded mitochondrial protein C21orf2	MIM:603191|HGNC:HGNC:1260|Ensembl:ENSG00000160226|Vega:OTTHUMG00000086909
METTL4	0.437777	4.0095	1.04103e-09	1.39442e-07	0	27.0062	27.3332	19.5545	20.4969	575	496	337	391	methyltransferase like 4	18	protein-coding	64863	methyltransferase-like protein 4	HGNC:HGNC:24726|Ensembl:ENSG00000101574|HPRD:14390|Vega:OTTHUMG00000131482
EFEMP2	-0.265805	6.40638	1.70469e-09	2.26298e-07	0	74.2553	72.1353	89.9973	86.2863	1581	1309	1551	1646	EGF containing fibulin-like extracellular matrix protein 2	11	protein-coding	30008	EGF-containing fibulin-like extracellular matrix protein 2|FIBL-4|fibulin 4|fibulin-4|mutant p53 binding protein 1	MIM:604633|HGNC:HGNC:3219|Ensembl:ENSG00000172638|HPRD:05221|Vega:OTTHUMG00000166664
FLNC	-0.27094	8.21247	1.84494e-09	2.42748e-07	0	278.14	273.222	334.4	330.991	5922	4958	5763	6314	filamin C, gamma	7	protein-coding	2318	ABP-280-like protein|ABP-L, gamma filamin|actin binding protein 280|filamin-2|filamin-C	MIM:102565|HGNC:HGNC:3756|Ensembl:ENSG00000128591|HPRD:00018|Vega:OTTHUMG00000023627
GATC	-0.34604	5.69453	1.88244e-09	2.45509e-07	0	41.0494	42.8183	51.4685	54.8856	874	777	887	1047	glutamyl-tRNA(Gln) amidotransferase, subunit C	12	protein-coding	283459	glu-AdT subunit C|glutamyl-tRNA(Gln) amidotransferase subunit C, mitochondrial|glutamyl-tRNA(Gln) amidotransferase, subunit C homolog	HGNC:HGNC:25068|Ensembl:ENSG00000257218|HPRD:15934|Vega:OTTHUMG00000047788
MUT	-0.419705	5.2038	2.00799e-09	2.59607e-07	0	23.6715	22.2633	30.6374	30.9289	504	404	528	590	methylmalonyl CoA mutase	6	protein-coding	4594	methylmalonyl Coenzyme A mutase|methylmalonyl-CoA isomerase|methylmalonyl-CoA mutase, mitochondrial	MIM:609058|HGNC:HGNC:7526|Ensembl:ENSG00000146085|HPRD:02014|Vega:OTTHUMG00000014814
KIAA1143	-0.306326	6.05438	2.1359e-09	2.73764e-07	0	51.5231	52.9029	63.5957	65.37	1097	960	1096	1247	KIAA1143	3	protein-coding	57456	uncharacterized protein KIAA1143	HGNC:HGNC:29198|Ensembl:ENSG00000163807|HPRD:13833|Vega:OTTHUMG00000133088
NEK7	0.287154	5.67733	2.22567e-09	2.82831e-07	0	62.6544	64.4754	50.8882	53.1033	1334	1170	877	1013	NIMA-related kinase 7	1	protein-coding	140609	NIMA (never in mitosis gene a)-related kinase 7|never in mitosis A-related kinase 7|nimA-related protein kinase 7|serine/threonine-protein kinase Nek7	MIM:606848|HGNC:HGNC:13386|Ensembl:ENSG00000151414|HPRD:06027|Vega:OTTHUMG00000035658
ELK3	-0.366621	6.12967	2.35328e-09	2.96513e-07	0	82.5685	78.9686	106.999	101.489	1758	1433	1844	1936	ELK3, ETS-domain protein (SRF accessory protein 2)	12	protein-coding	2004	ETS domain-containing protein Elk-3|ETS-domain protein|ETS-related protein ERP|ETS-related protein NET|SAP-2|SRF accessory protein 2|serum response factor accessory protein 2	MIM:600247|HGNC:HGNC:3325|Ensembl:ENSG00000111145|HPRD:02593|Vega:OTTHUMG00000170364
LINC01347	-0.81362	2.86418	2.62389e-09	3.27831e-07	1	5.30731	4.02283	8.35565	8.23022	113	73	144	157	long intergenic non-protein coding RNA 1347	1	ncRNA	731275	-	HGNC:HGNC:50566
HYOU1	-0.191103	8.90462	2.79022e-09	3.45708e-07	0	979.55	943.38	1116.47	1079.36	20856	17119	19241	20590	hypoxia up-regulated 1	11	protein-coding	10525	150 kDa oxygen-regulated protein|170 kDa glucose-regulated protein|hypoxia up-regulated protein 1|oxygen regulated protein (150kD)	MIM:601746|HGNC:HGNC:16931|Ensembl:ENSG00000149428|HPRD:03448|Vega:OTTHUMG00000166354
COQ7	0.557146	4.38527	3.08334e-09	3.78869e-07	0	19.9611	19.2875	12.4174	14.2063	425	350	214	271	coenzyme Q7 homolog, ubiquinone (yeast)	16	protein-coding	10229	COQ7 coenzyme Q, 7 homolog ubiquinone|coenzyme Q biosynthesis protein 7 homolog|placental protein KG-20|timing protein clk-1 homolog|ubiquinone biosynthesis protein COQ7 homolog	MIM:601683|HGNC:HGNC:2244|Ensembl:ENSG00000167186|HPRD:03401|Vega:OTTHUMG00000131455
PODXL	-0.237357	7.32161	3.41548e-09	4.16241e-07	0	225.443	221.751	269.354	258.072	4800	4024	4642	4923	podocalyxin-like	7	protein-coding	5420	GCTM-2 antigen|podocalyxin|podocalyxin-like protein 1	MIM:602632|HGNC:HGNC:9171|HPRD:04025
PEX10	-0.484477	4.62442	3.5552e-09	4.26279e-07	0	23.7185	20.9958	33.2485	29.6183	505	381	573	565	peroxisomal biogenesis factor 10	1	protein-coding	5192	RING finger protein 69|peroxin 10|peroxin-10|peroxisome assembly protein 10|peroxisome biogenesis factor 10	MIM:602859|HGNC:HGNC:8851|Ensembl:ENSG00000157911|HPRD:04175|Vega:OTTHUMG00000001637
DHDDS	-0.315829	5.43973	3.52798e-09	4.26279e-07	0	54.2942	52.2967	66.6711	66.1563	1156	949	1149	1262	dehydrodolichyl diphosphate synthase	1	protein-coding	79947	cis-IPTase|cis-isoprenyltransferase|cis-prenyl transferase|dedol-PP synthase|dehydrodolichyl diphosphate syntase complex subunit DHDDS|epididymis tissue protein Li 189m	MIM:608172|HGNC:HGNC:20603|Ensembl:ENSG00000117682|HPRD:12183|Vega:OTTHUMG00000003554
ANK2	-0.388634	6.35554	3.98215e-09	4.73653e-07	0	27.1471	26.5617	36.672	33.812	578	482	632	645	ankyrin 2, neuronal	4	protein-coding	287	ankyrin B|ankyrin, brain|ankyrin-2|ankyrin-2, nonerythrocytic|non-erythroid ankyrin	MIM:106410|HGNC:HGNC:493|Ensembl:ENSG00000145362|HPRD:00110|Vega:OTTHUMG00000132912
PLEKHA2	-0.298146	6.55403	4.37629e-09	5.16402e-07	0	104.314	105.365	133.11	124.816	2221	1912	2294	2381	pleckstrin homology domain containing, family A (phosphoinositide binding specific) member 2	8	protein-coding	59339	PH domain-containing family A member 2|TAPP-2|pleckstrin homology domain-containing family A member 2|pleckstrin homology domain-containing, family A (phosphoinositide binding specific) member 2|tandem PH Domain containing protein-2|tandem PH domain-containing protein 2	MIM:607773|HGNC:HGNC:14336|Ensembl:ENSG00000169499|Vega:OTTHUMG00000164069
TRMT2A	0.369029	5.32161	4.59517e-09	5.3796e-07	0	38.8889	41.1651	32.03	29.9328	828	747	552	571	tRNA methyltransferase 2 homolog A (S. cerevisiae)	22	protein-coding	27037	TRM2 tRNA methyltransferase 2 homolog A|hpaII tiny fragments locus 9c protein|tRNA (uracil-5-)-methyltransferase homolog A	MIM:611151|HGNC:HGNC:24974|Ensembl:ENSG00000099899|HPRD:13719|Vega:OTTHUMG00000150454
STAC2	-0.327489	3.92434	4.82836e-09	5.60844e-07	0	47.8127	46.1247	57.6772	60.2326	1018	837	994	1149	SH3 and cysteine rich domain 2	17	protein-coding	342667	SH3 and cysteine-rich domain-containing protein 2|SRC homology 3 and cysteine-rich domain-containing protein 2	HGNC:HGNC:23990|Ensembl:ENSG00000141750|HPRD:18113|Vega:OTTHUMG00000179039
SLC35E1	0.293712	6.26712	5.07471e-09	5.8489e-07	0	132.964	133.304	111.815	105.525	2831	2419	1927	2013	solute carrier family 35, member E1	19	protein-coding	79939	solute carrier family 35 member E1	HGNC:HGNC:20803|Ensembl:ENSG00000127526|HPRD:15373|Vega:OTTHUMG00000152575
GCHFR	-0.25714	5.37508	5.15021e-09	5.89025e-07	0	77.2142	73.4579	91.3899	89.0122	1644	1333	1575	1698	GTP cyclohydrolase I feedback regulator	15	protein-coding	2644	GTP cyclohydrolase 1 feedback regulatory protein|GTP cyclohydrolase I feedback regulatory protein	MIM:602437|HGNC:HGNC:4194|Ensembl:ENSG00000137880|HPRD:03895|Vega:OTTHUMG00000130069
CENPBD1	-0.759671	3.68597	5.88589e-09	6.68026e-07	1	5.30731	7.49458	11.0828	10.3795	113	136	191	198	CENPB DNA-binding domains containing 1	16	protein-coding	92806	CENPB DNA-binding domain-containing protein 1	HGNC:HGNC:28272|Ensembl:ENSG00000177946|HPRD:08321|Vega:OTTHUMG00000173040
PTGDS	-0.71712	2.13996	6.50717e-09	7.32944e-07	1	12.2115	10.3602	19.8447	17.4565	260	188	342	333	prostaglandin D2 synthase 21kDa (brain)	9	protein-coding	5730	PGD2 synthase|beta-trace protein|cerebrin-28|glutathione-independent PGD synthase|glutathione-independent PGD synthetase|lipocalin-type prostaglandin D synthase|lipocalin-type prostaglandin-D synthase|prostaglandin D synthase|prostaglandin-D2 synthase|prostaglandin-H2 D-isomerase	MIM:176803|HGNC:HGNC:9592|Ensembl:ENSG00000107317|HPRD:08904|Vega:OTTHUMG00000020957
RAPGEF2	0.30461	6.09926	6.9645e-09	7.78558e-07	0	54.576	56.2093	44.6215	44.9779	1162	1020	769	858	Rap guanine nucleotide exchange factor (GEF) 2	4	protein-coding	9693	PDZ domain containing guanine nucleotide exchange factor (GEF) 1|PDZ domain-containing guanine nucleotide exchange factor 1|RA(Ras/Rap1A-associating)-GEF|cyclic nucleotide ras GEF|neural RAP guanine nucleotide exchange protein|rap guanine nucleotide exchange factor 2|ras/Rap1-associating GEF-1	MIM:609530|HGNC:HGNC:16854|Ensembl:ENSG00000109756|Vega:OTTHUMG00000161451
CEP57L1	-0.552778	3.88312	7.58912e-09	8.42052e-07	0	12.3054	11.9583	17.5817	18.0331	262	217	303	344	centrosomal protein 57kDa-like 1	6	protein-coding	285753	centrosomal protein 57kDa-like protein 1|centrosomal protein CEP57L1|centrosomal protein of 57 kDa-related protein|cep57-related protein	HGNC:HGNC:21561|Ensembl:ENSG00000183137|HPRD:10792|Vega:OTTHUMG00000015336
CKS2	0.245986	6.48369	8.03373e-09	8.84782e-07	0	105.723	106.577	88.6047	90.3227	2251	1934	1527	1723	CDC28 protein kinase regulatory subunit 2	9	protein-coding	1164	CDC28 protein kinase 2|CKS-2|CKS1(S. cerevisiae Cdc28/Cdc2 kinase subunit) homolog-2|cyclin-dependent kinases regulatory subunit 2	MIM:116901|HGNC:HGNC:2000|Ensembl:ENSG00000123975|HPRD:00300|Vega:OTTHUMG00000020180
MRPL2	-0.37947	4.86	8.26023e-09	9.03037e-07	0	26.3487	24.137	33.1905	32.7112	561	438	572	624	mitochondrial ribosomal protein L2	6	protein-coding	51069	39S ribosomal protein L2, mitochondrial|L2mt|MRP-L2	MIM:611822|HGNC:HGNC:14056|Ensembl:ENSG00000112651|HPRD:14745|Vega:OTTHUMG00000014719
ZNF614	-0.679258	3.71272	9.66848e-09	1.04928e-06	1	8.17231	10.0295	12.9977	15.8838	174	182	224	303	zinc finger protein 614	19	protein-coding	80110	-	HGNC:HGNC:24722|Ensembl:ENSG00000142556|HPRD:15874|Vega:OTTHUMG00000182551
PTP4A1	0.273414	7.29743	1.04178e-08	1.12241e-06	0	100.792	106.577	81.4095	89.7461	2146	1934	1403	1712	protein tyrosine phosphatase type IVA, member 1	6	protein-coding	7803	protein tyrosine phosphatase type IVA 1|protein tyrosine phosphatase type IVA protein 1|protein-tyrosine phosphatase 4a1|protein-tyrosine phosphatase of regenerating liver 1	MIM:601585|HGNC:HGNC:9634|Ensembl:ENSG00000112245|HPRD:03349|Vega:OTTHUMG00000014949
RXRA	0.263626	6.14651	1.1849e-08	1.26742e-06	0	94.874	99.6889	84.0207	78.056	2020	1809	1448	1489	retinoid X receptor, alpha	9	protein-coding	6256	nuclear receptor subfamily 2 group B member 1|retinoic acid receptor RXR-alpha|retinoid X nuclear receptor alpha	MIM:180245|HGNC:HGNC:10477|HPRD:01577
DARS	-0.233155	6.63513	1.61276e-08	1.71275e-06	0	115.258	116.111	137.694	134.305	2454	2107	2373	2562	aspartyl-tRNA synthetase	2	protein-coding	1615	aspartate tRNA ligase 1, cytoplasmic|aspartate--tRNA ligase, cytoplasmic|aspartyl-tRNA synthetase, cytoplasmic|cell proliferation-inducing gene 40 protein	MIM:603084|HGNC:HGNC:2678|Ensembl:ENSG00000115866|HPRD:04361|Vega:OTTHUMG00000131741
CHMP1B	0.308558	5.50257	1.85417e-08	1.95516e-06	0	47.6248	47.0064	37.1942	39.1591	1014	853	641	747	charged multivesicular body protein 1B	18	protein-coding	57132	charged multivesicular body protein 1b|chromatin modifying protein 1B|chromatin-modifying protein 1b|vacuolar protein sorting 46-2|vacuolar protein sorting-associated protein 46-2	MIM:606486|HGNC:HGNC:24287|Ensembl:ENSG00000255112|HPRD:12106|Vega:OTTHUMG00000165820
ALS2	-0.312439	5.95364	2.14861e-08	2.24969e-06	0	52.2276	53.1785	65.9168	64.9506	1112	965	1136	1239	amyotrophic lateral sclerosis 2 (juvenile)	2	protein-coding	57679	alsin|amyotrophic lateral sclerosis 2 chromosomal region candidate gene 6 protein|amyotrophic lateral sclerosis 2 protein	MIM:606352|HGNC:HGNC:443|Ensembl:ENSG00000003393|HPRD:05893|Vega:OTTHUMG00000154507
YAP1	-0.215194	7.34949	2.17842e-08	2.26495e-06	0	197.779	194.198	229.49	225.728	4211	3524	3955	4306	Yes-associated protein 1	11	protein-coding	10413	65 kDa Yes-associated protein|protein yorkie homolog|transcriptional coactivator YAP1|yes-associated protein 2|yes-associated protein YAP65 homolog|yorkie homolog	MIM:606608|HGNC:HGNC:16262|Ensembl:ENSG00000137693|HPRD:09424|Vega:OTTHUMG00000167322
METTL7B	-0.330132	5.6307	2.22343e-08	2.29569e-06	0	50.4429	48.5494	64.0019	60.652	1074	881	1103	1157	methyltransferase like 7B	12	protein-coding	196410	associated with lipid droplets 1|methyltransferase-like protein 7B	HGNC:HGNC:28276|Ensembl:ENSG00000170439|HPRD:14458|Vega:OTTHUMG00000152665
XRN1	-0.30767	6.3778	2.53756e-08	2.60196e-06	0	94.5921	86.353	113.381	110.924	2014	1567	1954	2116	5'-3' exoribonuclease 1	3	protein-coding	54464	strand-exchange protein 1 homolog	MIM:607994|HGNC:HGNC:30654|Ensembl:ENSG00000114127|HPRD:10470|Vega:OTTHUMG00000159251
TMEM132A	-0.203783	6.9823	2.61346e-08	2.66143e-06	0	184.488	181.082	212.721	208.534	3928	3286	3666	3978	transmembrane protein 132A	11	protein-coding	54972	GRP78-binding protein|HSPA5-binding protein 1|glucose-regulated protein, 78kDa|heat shock 70kDa protein 5 (glucose-regulated protein, 78kDa) binding protein 1|heat shock 70kDa protein 5 binding protein 1	HGNC:HGNC:31092|Ensembl:ENSG00000006118|HPRD:11034|Vega:OTTHUMG00000167803
CDCA7	-0.408814	5.62108	2.94676e-08	2.97152e-06	0	32.5014	35.7095	46.0141	44.4012	692	648	793	847	cell division cycle associated 7	2	protein-coding	83879	c-Myc target JPO1|cell division cycle associated protein 7|cell division cycle-associated protein 7	MIM:609937|HGNC:HGNC:14628|Ensembl:ENSG00000144354|HPRD:09874|Vega:OTTHUMG00000132296
C6orf48	0.301158	6.34054	2.95793e-08	2.97152e-06	0	57.6289	59.2402	46.7104	48.0184	1227	1075	805	916	chromosome 6 open reading frame 48	6	protein-coding	50854	protein G8	MIM:605447|HGNC:HGNC:19078|Ensembl:ENSG00000204387|HPRD:12015|Vega:OTTHUMG00000031175
DMBT1	0.480228	2.08489	2.99718e-08	2.99074e-06	0	17.1431	17.9649	12.6495	12.4764	365	326	218	238	deleted in malignant brain tumors 1	10	protein-coding	1755	SAG|deleted in malignant brain tumors 1 protein|glycoprotein 340|gp-340|hensin|salivary agglutinin|surfactant pulmonary-associated D-binding protein	MIM:601969|HGNC:HGNC:2926|Ensembl:ENSG00000187908|HPRD:03575|Vega:OTTHUMG00000019185
UBFD1	-0.248606	7.01737	3.11069e-08	3.08331e-06	0	88.8621	90.1554	105.084	107.465	1892	1636	1811	2050	ubiquitin family domain containing 1	16	protein-coding	56061	ubiquitin domain-containing protein UBFD1|ubiquitin-binding protein homolog	HGNC:HGNC:30565|Ensembl:ENSG00000103353|HPRD:15606|Vega:OTTHUMG00000128855
PLAA	-0.305856	5.89948	3.15354e-08	3.10509e-06	0	52.4155	54.6663	65.6847	66.5232	1116	992	1132	1269	phospholipase A2-activating protein	9	protein-coding	9373	DOA1 homolog|phospholipase A-2-activating protein|phospholipase A2 activating protein	MIM:603873|HGNC:HGNC:9043|Ensembl:ENSG00000137055|HPRD:04850|Vega:OTTHUMG00000019708
THOC1	-0.440681	4.40189	3.66633e-08	3.58625e-06	0	20.6186	21.2163	30.2892	26.5778	439	385	522	507	THO complex 1	18	protein-coding	9984	THO complex subunit 1|hTREX84|nuclear matrix protein p84|tho1	MIM:606930|HGNC:HGNC:19070|Ensembl:ENSG00000079134|HPRD:09498|Vega:OTTHUMG00000178051
ATP6V0E2	-0.235082	7.10447	3.91438e-08	3.80385e-06	0	146.209	147.191	169.782	175.403	3113	2671	2926	3346	ATPase, H+ transporting V0 subunit e2	7	protein-coding	155066	H+-ATPase e2 subunit|V-ATPase subunit e 2|V-type proton ATPase subunit e 2|lysosomal 9 kDa H(+)-transporting ATPase V0 subunit e2|vacuolar proton pump subunit e 2|vacuolar proton-ATPase subunit	MIM:611019|HGNC:HGNC:21723|Ensembl:ENSG00000171130|HPRD:12920|Vega:OTTHUMG00000158094
RRAD	-0.427965	4.05686	4.69252e-08	4.53042e-06	0	49.7853	50.3129	72.4156	62.3819	1060	913	1248	1190	Ras-related associated with diabetes	16	protein-coding	6236	GTP-binding protein RAD|RAS (RAD and GEM) like GTP binding 3|ras associated with diabetes	MIM:179503|HGNC:HGNC:10446|Ensembl:ENSG00000166592|HPRD:01536|Vega:OTTHUMG00000137511
GLOD4	-0.357073	5.61064	5.72063e-08	5.48737e-06	0	30.9984	34.442	42.1264	41.4656	660	625	726	791	glyoxalase domain containing 4	17	protein-coding	51031	glyoxalase domain-containing protein 4	HGNC:HGNC:14111|Ensembl:ENSG00000167699|HPRD:12678|Vega:OTTHUMG00000177497
CENPW	-0.542252	4.28186	6.16641e-08	5.87707e-06	0	12.1645	13.887	20.9471	16.9847	259	252	361	324	centromere protein W	6	protein-coding	387103	cancer-up-regulated gene 2 protein|cancer-upregulated gene 2	MIM:611264|HGNC:HGNC:21488|HPRD:16660
KPTN	-0.652525	3.06301	6.32329e-08	5.98819e-06	1	6.81026	6.55776	11.2569	9.85529	145	119	194	188	kaptin (actin binding protein)	19	protein-coding	11133	actin-associated protein 2E4|kaptin	MIM:615620|HGNC:HGNC:6404|Ensembl:ENSG00000118162|HPRD:17241|Vega:OTTHUMG00000183443
CYTH3	0.268845	7.28429	6.39516e-08	6.01793e-06	0	109.058	113.686	89.301	95.3028	2322	2063	1539	1818	cytohesin 3	7	protein-coding	9265	ARF nucleotide-binding site opener 3|PH, SEC7 and coiled-coil domain-containing protein 3|cytohesin-3|general receptor of phosphoinositides 1|pleckstrin homology, Sec7 and coiled-coil domains 3	MIM:605081|HGNC:HGNC:9504|Ensembl:ENSG00000008256|HPRD:05469|Vega:OTTHUMG00000023440
POLR2G	-0.317594	5.53537	6.60362e-08	6.13642e-06	0	36.2118	34.8278	42.7066	45.8166	771	632	736	874	polymerase (RNA) II (DNA directed) polypeptide G	11	protein-coding	5436	DNA directed RNA polymerase II 19 kda polypeptide|DNA-directed RNA polymerase II 19 kDa polypeptide|DNA-directed RNA polymerase II subunit G|DNA-directed RNA polymerase II subunit RPB7|RNA polymerase II 19 kDa subunit|RNA polymerase II seventh subunit|RNA polymerase II subunit B7	MIM:602013|HGNC:HGNC:9194|Ensembl:ENSG00000168002|HPRD:15995|Vega:OTTHUMG00000167609
KLHL12	-0.307849	5.57009	6.57619e-08	6.13642e-06	0	44.1493	40.5038	51.1203	53.8372	940	735	881	1027	kelch-like family member 12	1	protein-coding	59349	CUL3-interacting protein 1|DKIR homolog|kelch-like protein 12|kelch-like protein C3IP1	MIM:614522|HGNC:HGNC:19360|Ensembl:ENSG00000117153|HPRD:13925|Vega:OTTHUMG00000041385
ITGA7	-0.277352	8.56824	8.18784e-08	7.56129e-06	0	212.433	198.606	256.414	242.136	4523	3604	4419	4619	integrin, alpha 7	12	protein-coding	3679	integrin alpha 7 chain|integrin alpha-7	MIM:600536|HGNC:HGNC:6143|Ensembl:ENSG00000135424|HPRD:02761|Vega:OTTHUMG00000170699
DNAJB6	-0.213564	7.11773	8.61382e-08	7.90557e-06	0	188.292	189.679	223.339	215.034	4009	3442	3849	4102	DnaJ (Hsp40) homolog, subfamily B, member 6	7	protein-coding	10049	DnaJ-like 2 protein|dnaJ homolog subfamily B member 6|heat shock protein J2	MIM:611332|HGNC:HGNC:14888|Ensembl:ENSG00000105993|HPRD:07107|Vega:OTTHUMG00000157242
KCNN4	-0.297313	6.25745	9.04515e-08	8.2002e-06	0	62.4195	59.8464	79.9589	70.6646	1329	1086	1378	1348	potassium intermediate/small conductance calcium-activated channel, subfamily N, member 4	19	protein-coding	3783	SKCa 4|SKCa4|intermediate conductance calcium-activated potassium channel protein 4|putative Gardos channel|putative erythrocyte intermediate conductance calcium-activated potassium Gardos channel	MIM:602754|HGNC:HGNC:6293|Ensembl:ENSG00000104783|HPRD:04130|Vega:OTTHUMG00000182779
CDS1	0.812391	2.85959	9.01013e-08	8.2002e-06	1	6.71632	7.88033	4.06177	4.19374	143	143	70	80	CDP-diacylglycerol synthase (phosphatidate cytidylyltransferase) 1	4	protein-coding	1040	CDP-DAG synthase 1|CDP-DG synthase 1|CDP-DG synthetase 1|CDP-diacylglycerol synthase 1|CDP-diglyceride pyrophosphorylase 1|CDP-diglyceride synthase 1|CDP-diglyceride synthetase 1|CDS 1|CTP:phosphatidate cytidylyltransferase 1|phosphatidate cytidylyltransferase 1	MIM:603548|HGNC:HGNC:1800|Ensembl:ENSG00000163624|HPRD:11944|Vega:OTTHUMG00000130428
SRRD	-0.576	3.80462	9.23849e-08	8.32472e-06	0	10.2389	11.6276	17.4076	15.1499	218	211	300	289	SRR1 domain containing	22	protein-coding	402055	SRR1 domain-containing protein|SRR1-like protein|hepatocellular carcinoma complicating hemochromatosis	MIM:602254|HGNC:HGNC:33910|Ensembl:ENSG00000100104|HPRD:18437
KIF20A	0.291857	6.74045	1.11431e-07	9.98047e-06	0	89.9424	92.1944	76.4193	72.3945	1915	1673	1317	1381	kinesin family member 20A	5	protein-coding	10112	GG10_2|RAB6 interacting, kinesin-like (rabkinesin6)|kinesin-like protein KIF20A|mitotic kinesin-like protein 2|rab6-interacting kinesin-like protein|rabkinesin-6	MIM:605664|HGNC:HGNC:9787|Ensembl:ENSG00000112984|HPRD:09292|Vega:OTTHUMG00000129195
COL9A3	-0.308254	8.04983	1.18041e-07	1.04466e-05	0	911.401	817.075	1084.67	1055.93	19405	14827	18693	20143	collagen, type IX, alpha 3	20	protein-coding	1299	collagen IX, alpha-3 polypeptide|collagen alpha-3(IX) chain|collagen type IX proteoglycan	MIM:120270|HGNC:HGNC:2219|Ensembl:ENSG00000092758|HPRD:00374|Vega:OTTHUMG00000032938
SAP30BP	0.278253	5.87893	1.17419e-07	1.04466e-05	0	56.6895	57.5319	47.4647	46.7078	1207	1044	818	891	SAP30 binding protein	17	protein-coding	29115	HSV-1 binding|SAP30-binding protein|transcriptional regulator protein HCNGP	MIM:610218|HGNC:HGNC:30785|Ensembl:ENSG00000161526|HPRD:17094|Vega:OTTHUMG00000179798
NDUFB6	-0.35678	5.16896	1.2784e-07	1.1219e-05	0	26.3956	26.6168	34.467	33.4451	562	483	594	638	DH dehydrogenase (ubiquinone) 1 beta subcomplex, 6, 17kDa	9	protein-coding	4712	CI-B17|NADH dehydrogenase [ubiquinone] 1 beta subcomplex subunit 6|NADH-ubiquinone oxidoreductase B17 subunit|NADH-ubiquinone oxidoreductase beta subunit, 6|complex I, mitochondrial respiratory chain, B17 subunit|complex I-B17	MIM:603322|HGNC:HGNC:7701|Ensembl:ENSG00000165264|HPRD:04504|Vega:OTTHUMG00000019741
CCDC59	0.397158	4.73266	1.28277e-07	1.1219e-05	0	26.9592	28.3251	20.657	21.2308	574	514	356	405	coiled-coil domain containing 59	12	protein-coding	29080	TTF-1-associated protein 26|TTF-1-associated protein BR2|coiled-coil domain-containing protein 59|thyroid transcription factor 1-associated protein 26	HGNC:HGNC:25005|Ensembl:ENSG00000133773|HPRD:13696|Vega:OTTHUMG00000170251
TGOLN2	-0.150429	8.52479	1.39361e-07	1.21171e-05	0	579.013	580.058	644.719	641.747	12328	10526	11111	12242	trans-golgi network protein 2	2	protein-coding	10618	TGN38 homolog|trans-Golgi network integral membrane protein 2|trans-Golgi network protein (46, 48, 51kD isoforms)|trans-Golgi network protein TGN51	MIM:603062|HGNC:HGNC:15450|Ensembl:ENSG00000152291|HPRD:04343|Vega:OTTHUMG00000153017
UCHL1	-0.192391	8.97794	1.42609e-07	1.23274e-05	0	318.016	324.967	370.724	363.912	6771	5897	6389	6942	ubiquitin carboxyl-terminal esterase L1 (ubiquitin thiolesterase)	4	protein-coding	7345	epididymis luminal protein 117|neuron cytoplasmic protein 9.5|ubiquitin C-terminal hydrolase|ubiquitin carboxyl-terminal hydrolase isozyme L1|ubiquitin thioesterase L1	MIM:191342|HGNC:HGNC:12513|Ensembl:ENSG00000154277|HPRD:01877|Vega:OTTHUMG00000099377
NPHP1	-1.69368	1.9803	1.47847e-07	1.27063e-05	1	0.610575	0.661286	1.91484	2.20171	13	12	33	42	nephronophthisis 1 (juvenile)	2	protein-coding	4867	juvenile nephronophthisis 1 protein|nephrocystin 1|nephrocystin-1	MIM:607100|HGNC:HGNC:7905|Ensembl:ENSG00000144061|HPRD:02019|HPRD:09524|Vega:OTTHUMG00000131195
CCNJ	-0.555324	4.36117	1.55584e-07	1.32944e-05	0	8.40715	8.54162	12.5335	12.3715	179	155	216	236	cyclin J	10	protein-coding	54619	cyclin-J	HGNC:HGNC:23434|Ensembl:ENSG00000107443|HPRD:07710|Vega:OTTHUMG00000018823
ADAM8	-0.294507	3.49316	1.59317e-07	1.35356e-05	0	40.9555	38.7955	48.6832	49.2765	872	704	839	940	ADAM metallopeptidase domain 8	10	protein-coding	101	a disintegrin and metalloproteinase domain 8|cell surface antigen MS2|disintegrin and metalloproteinase domain-containing protein 8|human leukocyte differentiation antigen	MIM:602267|HGNC:HGNC:215|Ensembl:ENSG00000151651|HPRD:03777|Vega:OTTHUMG00000019309
CRTAP	-0.19276	8.29811	1.82038e-07	1.53781e-05	0	242.21	229.632	268.715	270.916	5157	4167	4631	5168	cartilage associated protein	3	protein-coding	10491	cartilage-associated protein|leprecan-like 3|prolyl 3-hydroxylase family member 5 (non-enzymatic)	MIM:605497|HGNC:HGNC:2379|Ensembl:ENSG00000170275|HPRD:16110|Vega:OTTHUMG00000130746
SMARCAD1	-0.315415	5.90536	1.99621e-07	1.67681e-05	0	34.8028	37.4178	44.8536	44.8206	741	679	773	855	SWI/SNF-related, matrix-associated actin-dependent regulator of chromatin, subfamily a, containing DEAD/H box 1	4	protein-coding	56916	ATP-dependent helicase 1|SWI/SNF-related matrix-associated actin-dependent regulator of chromatin subfamily A containing DEAD/H box 1	MIM:612761|HGNC:HGNC:18398|Ensembl:ENSG00000163104|HPRD:11586|Vega:OTTHUMG00000130971
SFXN1	-0.22268	6.9285	2.12006e-07	1.77084e-05	0	102.53	104.869	119.3	122.51	2183	1903	2056	2337	sideroflexin 1	5	protein-coding	94081	TCC|sideroflexin-1|tricarboxylate carrier protein	MIM:615569|HGNC:HGNC:16085|Ensembl:ENSG00000164466|HPRD:18044|Vega:OTTHUMG00000130555
GLRX5	0.351396	5.53144	2.14109e-07	1.77842e-05	0	42.3175	46.4554	32.4362	36.8525	901	843	559	703	glutaredoxin 5	14	protein-coding	51218	glutaredoxin 5 homolog|glutaredoxin-related protein 5, mitochondrial|monothiol glutaredoxin-5	MIM:609588|HGNC:HGNC:20134|HPRD:12659
FOXRED1	-0.339006	5.00547	2.3199e-07	1.91624e-05	0	60.0712	58.9096	78.9144	71.7654	1279	1069	1360	1369	FAD-dependent oxidoreductase domain containing 1	11	protein-coding	55572	FAD-dependent oxidoreductase domain-containing protein 1	MIM:613622|HGNC:HGNC:26927|Ensembl:ENSG00000110074|HPRD:13620|Vega:OTTHUMG00000165827
HSF2BP	-1.93488	0.148434	2.56044e-07	2.09794e-05	1	0.375738	0.440858	1.68273	1.46781	8	8	29	28	heat shock transcription factor 2 binding protein	21	protein-coding	11077	heat shock factor 2-binding protein	MIM:604554|HGNC:HGNC:5226|Ensembl:ENSG00000160207|HPRD:05186|Vega:OTTHUMG00000086863
HMOX1	0.412387	4.86897	2.5681e-07	2.09794e-05	0	90.459	97.65	63.7698	77.3221	1926	1772	1099	1475	heme oxygenase (decycling) 1	22	protein-coding	3162	heat shock protein, 32-kD|heme oxygenase 1	MIM:141250|HGNC:HGNC:5013|Ensembl:ENSG00000100292|HPRD:00782|Vega:OTTHUMG00000150960
FAM96A	0.327087	5.12141	2.66721e-07	2.167e-05	0	36.9163	37.032	29.5929	29.3562	786	672	510	560	family with sequence similarity 96, member A	15	protein-coding	84191	MIP18 family protein FAM96A	HGNC:HGNC:26235|Ensembl:ENSG00000166797|HPRD:08010|Vega:OTTHUMG00000132961
GCDH	-0.524802	4.02108	2.7766e-07	2.23149e-05	0	11.46	10.6908	15.957	15.9886	244	194	275	305	glutaryl-CoA dehydrogenase	19	protein-coding	2639	glutaryl-CoA dehydrogenase, mitochondrial|glutaryl-Coenzyme A dehydrogenase	MIM:608801|HGNC:HGNC:4189|Ensembl:ENSG00000105607|HPRD:01977|Vega:OTTHUMG00000180561
BDP1	-0.235314	6.66605	2.76398e-07	2.23149e-05	0	90.553	90.3758	102.821	109.981	1928	1640	1772	2098	B double prime 1, subunit of RNA polymerase III transcription initiation factor IIIB	5	protein-coding	55814	RNA polymerase III transcription initiation factor B''|TATA box binding protein (TBP)-associated factor, RNA polymerase III, GTF3B subunit 1|transcription factor IIIB 150|transcription factor TFIIIB component B'' homolog|transcription factor-like nuclear regulator	MIM:607012|HGNC:HGNC:13652|Ensembl:ENSG00000145734|HPRD:06114|Vega:OTTHUMG00000162506
TMEM231	-0.518686	4.98495	2.91696e-07	2.33168e-05	0	9.53436	9.69887	14.0421	13.5248	203	176	242	258	transmembrane protein 231	16	protein-coding	79583	-	MIM:614949|HGNC:HGNC:37234|Ensembl:ENSG00000205084|Vega:OTTHUMG00000177132
TPT1	0.18257	10.1074	3.04703e-07	2.42264e-05	0	1261.26	1249.12	1113.27	1098.81	26854	22667	19186	20961	tumor protein, translationally-controlled 1	13	protein-coding	7178	fortilin|histamine-releasing factor|translationally-controlled tumor protein	MIM:600763|HGNC:HGNC:12022|Ensembl:ENSG00000133112|HPRD:15979|Vega:OTTHUMG00000016845
CNTRL	0.287783	4.94345	3.18157e-07	2.51615e-05	0	42.9281	42.9285	33.9448	36.2759	914	779	585	692	centriolin	9	protein-coding	11064	110 kDa centrosomal protein|bA165P4.1 (ortholog of mouse Ma2a8)|bA165P4.2 (centrosomal protein 1)|centriole associated protein|centrosomal protein 110kDa|centrosomal protein of 110 kDa	MIM:605496|HGNC:HGNC:1858|Ensembl:ENSG00000119397|HPRD:05691|Vega:OTTHUMG00000020581
SIGMAR1	0.302809	6.62195	3.62053e-07	2.84815e-05	0	60.9166	62.6569	50.8882	49.2765	1297	1137	877	940	sigma non-opioid intracellular receptor 1	9	protein-coding	10280	SR31747 binding protein 1|aging-associated gene 8 protein|sigma 1-type opioid receptor	MIM:601978|HGNC:HGNC:8157|Ensembl:ENSG00000147955|HPRD:03580|Vega:OTTHUMG00000019829
CAAP1	-0.499081	4.40893	3.69321e-07	2.89004e-05	0	13.4796	11.848	17.1175	18.767	287	215	295	358	caspase activity and apoptosis inhibitor 1	9	protein-coding	79886	conserved anti-apoptotic protein	HGNC:HGNC:25834|Ensembl:ENSG00000120159|HPRD:12981|Vega:OTTHUMG00000019706
SCML1	0.242771	5.32605	3.79586e-07	2.95481e-05	0	67.3981	67.0655	57.9093	55.8292	1435	1217	998	1065	sex comb on midleg-like 1 (Drosophila)	X	protein-coding	6322	sex comb on midleg-like protein 1	MIM:300227|HGNC:HGNC:10580|Ensembl:ENSG00000047634|HPRD:02205|Vega:OTTHUMG00000021206
TNPO1	0.187022	8.42177	3.84022e-07	2.97377e-05	0	331.026	347.947	294.943	301.111	7048	6314	5083	5744	transportin 1	5	protein-coding	3842	M9 region interaction protein|importin 2|importin beta 2|importin beta-2|karyopherin (importin) beta 2|karyopherin beta-2|transportin-1	MIM:602901|HGNC:HGNC:6401|HPRD:04210
PRR3	-0.446851	4.93861	4.62505e-07	3.5446e-05	0	12.916	12.2889	17.3496	17.0895	275	223	299	326	proline rich 3	6	protein-coding	80742	MHC class I region proline-rich protein CAT56|proline-rich polypeptide 3|proline-rich protein 3	HGNC:HGNC:21149|HPRD:17915
C1orf43	0.205457	7.38764	4.61136e-07	3.5446e-05	0	134.045	141.019	119.88	118.473	2854	2559	2066	2260	chromosome 1 open reading frame 43	1	protein-coding	25912	HCV NS5A-transactivated protein 4|hepatitis C virus NS5A-transactivated protein 4|uncharacterized protein C1orf43	HGNC:HGNC:29876|Ensembl:ENSG00000143612|HPRD:16636|Vega:OTTHUMG00000035981
SGK1	0.327056	4.25735	4.81152e-07	3.6686e-05	0	36.0239	39.1812	28.8966	30.824	767	711	498	588	serum/glucocorticoid regulated kinase 1	6	protein-coding	6446	Sgk1 variant i3|serine/threonine protein kinase SGK|serine/threonine-protein kinase Sgk1|serum/glucocorticoid-regulated kinase 1	MIM:602958|HGNC:HGNC:10810|Ensembl:ENSG00000118515|HPRD:04264|Vega:OTTHUMG00000015613
KLHL4	-0.187737	5.7012	5.03039e-07	3.81591e-05	0	108.682	106.412	123.188	121.985	2314	1931	2123	2327	kelch-like family member 4	X	protein-coding	56062	kelch-like protein 4	MIM:300348|HGNC:HGNC:6355|Ensembl:ENSG00000102271|HPRD:02283|Vega:OTTHUMG00000021946
CCNB1	0.227034	7.69996	5.48401e-07	4.13889e-05	0	273.819	287.549	242.836	236.684	5830	5218	4185	4515	cyclin B1	5	protein-coding	891	G2/mitotic-specific cyclin B1|G2/mitotic-specific cyclin-B1	MIM:123836|HGNC:HGNC:1579|Ensembl:ENSG00000134057|HPRD:00454|Vega:OTTHUMG00000097817
LTB4R	-0.678251	3.14165	5.77353e-07	4.3354e-05	1	5.40124	6.94351	9.4001	10.1698	115	126	162	194	leukotriene B4 receptor	14	protein-coding	1241	G protein-coupled receptor 16|G-protein coupled receptor 16|LTB4-R 1|LTB4-R1|P2Y purinoceptor 7|chemoattractant receptor-like 1|chemokine receptor-like 1|leukotriene B4 receptor 1|purinergic receptor P2Y, G-protein coupled, 7	MIM:601531|HGNC:HGNC:6713|Ensembl:ENSG00000213903|HPRD:03320|Vega:OTTHUMG00000029346
OSTM1	-0.268715	6.05082	5.9637e-07	4.45569e-05	0	126.53	132.202	161.891	149.821	2694	2399	2790	2858	osteopetrosis associated transmembrane protein 1	6	protein-coding	28962	CLCN7 accessory beta subunit|GAIP-interacting protein N terminus|chloride channel 7 beta subunit|grey-lethal osteopetrosis|osteopetrosis-associated transmembrane protein 1	MIM:607649|HGNC:HGNC:21652|Ensembl:ENSG00000081087|HPRD:09628|Vega:OTTHUMG00000015317
COL17A1	0.400404	2.4356	6.32105e-07	4.69907e-05	0	24.3291	22.594	17.5236	18.0855	518	410	302	345	collagen, type XVII, alpha 1	10	protein-coding	1308	180 kDa bullous pemphigoid antigen 2|alpha 1 type XVII collagen|bA16H23.2 (collagen, type XVII, alpha 1 (BP180))|bullous pemphigoid antigen 2 (180kD)|collagen XVII, alpha-1 polypeptide|collagen alpha-1(XVII) chain|type XVII collagen alpha-1	MIM:113811|HGNC:HGNC:2194|Ensembl:ENSG00000065618|HPRD:00223|Vega:OTTHUMG00000018998
KCNIP1	-0.344098	2.72736	6.38552e-07	4.72338e-05	0	21.2292	19.8386	26.1694	26.106	452	360	451	498	Kv channel interacting protein 1	5	protein-coding	30820	A-type potassium channel modulatory protein 1|Kv channel-interacting protein 1|potassium channel interacting protein 1|vesicle APC-binding protein	MIM:604660|HGNC:HGNC:15521|Ensembl:ENSG00000182132|HPRD:06879|Vega:OTTHUMG00000130442
MRPL4	-0.259801	6.17719	6.51576e-07	4.79586e-05	0	60.6818	61.9405	74.9687	71.8703	1292	1124	1292	1371	mitochondrial ribosomal protein L4	19	protein-coding	51073	39S ribosomal protein L4, mitochondrial|MRP-L4	MIM:611823|HGNC:HGNC:14276|Ensembl:ENSG00000105364|HPRD:14759|Vega:OTTHUMG00000180400
MAGOH	0.343529	5.06993	7.06128e-07	5.17178e-05	0	43.7266	48.7148	35.8596	36.8001	931	884	618	702	mago-nashi homolog, proliferation-associated (Drosophila)	1	protein-coding	4116	protein mago nashi homolog	MIM:602603|HGNC:HGNC:6815|Ensembl:ENSG00000162385|HPRD:04005|Vega:OTTHUMG00000008932
PLEKHG4	-0.291591	4.77076	7.16206e-07	5.21988e-05	0	32.6423	32.0173	38.993	40.1551	695	581	672	766	pleckstrin homology domain containing, family G (with RhoGef domain) member 4	16	protein-coding	25894	PH domain-containing family G member 4|Purkinje cell atrophy associated protein 1|Purkinje cell atrophy-associated protein 1|pleckstrin homology domain-containing family G member 4|puratrophin-1	MIM:609526|HGNC:HGNC:24501|Ensembl:ENSG00000196155|HPRD:10890|Vega:OTTHUMG00000172936
DNTTIP1	0.264838	5.48735	7.25108e-07	5.25898e-05	0	57.1122	58.9647	49.0314	47.5466	1216	1070	845	907	deoxynucleotidyltransferase, terminal, interacting protein 1	20	protein-coding	116092	TdT binding protein|deoxynucleotidyltransferase terminal-interacting protein 1|tdT-interacting factor 1|terminal deoxynucleotidyltransferase-interacting factor 1	MIM:611388|HGNC:HGNC:16160|Ensembl:ENSG00000101457|HPRD:16831|Vega:OTTHUMG00000032610
RAI14	0.197846	7.57064	7.52506e-07	5.43119e-05	0	318.11	307.884	275.388	270.601	6773	5587	4746	5162	retinoic acid induced 14	5	protein-coding	26064	ankycorbin|ankyrin repeat and coiled-coil structure-containing protein|novel retinal pigment epithelial cell protein|retinoic acid-induced protein 14	MIM:606586|HGNC:HGNC:14873|Ensembl:ENSG00000039560|HPRD:09416|Vega:OTTHUMG00000162019
TMEM66	-0.242679	7.65046	7.66379e-07	5.5046e-05	0	107.837	104.208	124.116	126.861	2296	1891	2139	2420				NA
MKS1	-0.59769	4.10869	7.7165e-07	5.51581e-05	1	6.43452	6.44754	9.92233	9.59319	137	117	171	183	Meckel syndrome, type 1	17	protein-coding	54903	FABB proteome-like protein|Meckel syndrome type 1 protein|POC12 centriolar protein homolog	MIM:609883|HGNC:HGNC:7121|Ensembl:ENSG00000011143|HPRD:07900|Vega:OTTHUMG00000133714
ITGB4	-0.248229	7.40252	8.4487e-07	5.98168e-05	0	114.459	106.081	132.82	129.482	2437	1925	2289	2470	integrin, beta 4	17	protein-coding	3691	CD104 antigen|GP150|integrin beta-4|integrin beta-4 subunit	MIM:147557|HGNC:HGNC:6158|Ensembl:ENSG00000132470|HPRD:00946|Vega:OTTHUMG00000179814
AIF1L	-0.215906	7.76235	8.43932e-07	5.98168e-05	0	203.791	198.166	243.242	223.998	4339	3596	4192	4273	allograft inflammatory factor 1-like	9	protein-coding	83543	ionized calcium binding adapter molecule 2|ionized calcium-binding adapter molecule 2	HGNC:HGNC:28904|Ensembl:ENSG00000126878|HPRD:12967|Vega:OTTHUMG00000020817
RMDN3	0.235269	5.93059	8.90378e-07	6.274e-05	0	71.5782	70.9781	60.9266	60.2326	1524	1288	1050	1149	regulator of microtubule dynamics 3	15	protein-coding	55177	TCPTP-interacting protein 51|cerebral protein 10|family with sequence similarity 82, member A2|family with sequence similarity 82, member C|microtubule-associated protein|protein tyrosine phosphatase-interacting protein 51|regulator of microtubule dynamics protein 3	MIM:611873|HGNC:HGNC:25550|Ensembl:ENSG00000137824|HPRD:07687|Vega:OTTHUMG00000130066
LINC00174	-0.828923	2.5339	9.39991e-07	6.59235e-05	1	3.24074	3.47175	6.44081	5.50429	69	63	111	105	long intergenic non-protein coding RNA 174	7	ncRNA	285908	-	HGNC:HGNC:27788|Ensembl:ENSG00000179406|HPRD:14160
LTB4R2	-1.40054	0.883229	9.46086e-07	6.60395e-05	1	1.03328	0.661286	2.49509	2.09687	22	12	43	40	leukotriene B4 receptor 2	14	protein-coding	56413	LTB4 receptor JULF2|leukotriene B4 receptor BLT2|seven transmembrane receptor BLTR2	MIM:605773|HGNC:HGNC:19260|Ensembl:ENSG00000213906|HPRD:16153|Vega:OTTHUMG00000186500
ZNF501	-1.16783	2.01735	9.65364e-07	6.70703e-05	1	1.12722	1.65322	3.53954	2.67351	24	30	61	51	zinc finger protein 501	3	protein-coding	115560	zinc finger protein 52	HGNC:HGNC:23717|Ensembl:ENSG00000186446|HPRD:15809|Vega:OTTHUMG00000133048
TRMT5	-0.4395	4.78039	9.8972e-07	6.84426e-05	0	13.5266	14.1626	17.5236	19.8679	288	257	302	379	tRNA methyltransferase 5	14	protein-coding	57570	M1G-methyltransferase|TRM5 tRNA methyltransferase 5 homolog|tRNA (guanine(37)-N1)-methyltransferase|tRNA (guanine-N(1)-)-methyltransferase|tRNA [GM37] methyltransferase|tRNA-N1G37 methyltransferase	MIM:611023|HGNC:HGNC:23141|Ensembl:ENSG00000126814|HPRD:17213|Vega:OTTHUMG00000171294
ATP9B	-0.518554	4.07087	1.00563e-06	6.90951e-05	0	11.3191	10.8561	15.0286	16.7225	241	197	259	319	ATPase, class II, type 9B	18	protein-coding	374868	ATPase type IV, phospholipid transporting (P-type)|macrophage MHC receptor 1|probable phospholipid-transporting ATPase IIB	MIM:614446|HGNC:HGNC:13541|Ensembl:ENSG00000166377|HPRD:16528|Vega:OTTHUMG00000132898
TMEM181	-0.245715	5.95986	1.00845e-06	6.90951e-05	0	69.6525	69.1595	83.0923	81.5683	1483	1255	1432	1556	transmembrane protein 181	6	protein-coding	57583	G protein-coupled receptor 178	MIM:613209|HGNC:HGNC:20958|Ensembl:ENSG00000146433|Vega:OTTHUMG00000015913
NAV2	0.212836	6.62375	1.07709e-06	7.31239e-05	0	157.059	160.913	137.288	136.978	3344	2920	2366	2613	neuron navigator 2	11	protein-coding	89797	helicase, APC down-regulated 1|pore membrane and/or filament-interacting-like protein 2|retinoic acid inducible gene in neuroblastoma 1|steerin-2|unc-53 homolog 2	MIM:607026|HGNC:HGNC:15997|Ensembl:ENSG00000166833|HPRD:07385|Vega:OTTHUMG00000151837
C8orf33	0.291199	6.31803	1.07525e-06	7.31239e-05	0	62.0908	66.4593	50.7141	54.0993	1322	1206	874	1032	chromosome 8 open reading frame 33	8	protein-coding	65265	UPF0488 protein C8orf33	HGNC:HGNC:26104|Ensembl:ENSG00000182307|HPRD:07951|Vega:OTTHUMG00000165256
SLC38A3	-0.36782	3.25221	1.10878e-06	7.4911e-05	0	22.8731	22.3184	28.2583	30.0377	487	405	487	573	solute carrier family 38, member 3	3	protein-coding	10991	N-system amino acid transporter 1|Na(+)-coupled neutral amino acid transporter 3|sodium-coupled neutral amino acid transporter 3|system N amino acid transporter 1|system N1 Na+ and H+-coupled glutamine transporter	MIM:604437|HGNC:HGNC:18044|Ensembl:ENSG00000188338|HPRD:11980|Vega:OTTHUMG00000156764
CDK2	-0.241303	6.64846	1.11853e-06	7.4911e-05	0	87.0774	85.0304	98.8751	104.529	1854	1543	1704	1994	cyclin-dependent kinase 2	12	protein-coding	1017	cdc2-related protein kinase|cell division protein kinase 2|p33 protein kinase	MIM:116953|HGNC:HGNC:1771|Ensembl:ENSG00000123374|HPRD:00310|Vega:OTTHUMG00000170575
KIF4A	0.210762	6.85679	1.1139e-06	7.4911e-05	0	194.961	199.102	167.867	172.468	4151	3613	2893	3290	kinesin family member 4A	X	protein-coding	24137	chromokinesin-A|chromosome-associated kinesin KIF4A	MIM:300521|HGNC:HGNC:13339|Ensembl:ENSG00000090889|HPRD:06606|Vega:OTTHUMG00000021775
RRM1	-0.225722	7.69168	1.18572e-06	7.90548e-05	0	176.033	181.082	210.342	207.171	3748	3286	3625	3952	ribonucleotide reductase M1	11	protein-coding	6240	ribonucleoside-diphosphate reductase large subunit|ribonucleoside-diphosphate reductase subunit M1|ribonucleotide reductase M1 polypeptide|ribonucleotide reductase, R1 subunit	MIM:180410|HGNC:HGNC:10451|Ensembl:ENSG00000167325|HPRD:01588|Vega:OTTHUMG00000133361
TDRD7	0.245293	4.85962	1.22356e-06	8.1214e-05	0	51.711	52.6274	44.2733	43.7198	1101	955	763	834	tudor domain containing 7	9	protein-coding	23424	PCTAIRE2-binding protein|tudor domain-containing protein 7|tudor repeat associator with PCTAIRE 2	MIM:611258|HGNC:HGNC:30831|Ensembl:ENSG00000196116|HPRD:11626|Vega:OTTHUMG00000020326
TWISTNB	-0.292561	5.61598	1.29593e-06	8.56352e-05	0	41.0964	40.614	49.3795	50.6919	875	737	851	967	TWIST neighbor	7	protein-coding	221830	DNA-directed RNA polymerase I subunit RPA43|twist neighbor protein	MIM:608312|HGNC:HGNC:18027|Ensembl:ENSG00000105849|HPRD:16311|Vega:OTTHUMG00000152497
ELP5	-0.37405	5.0089	1.34145e-06	8.82509e-05	0	26.2078	24.2472	33.6547	31.9249	558	440	580	609	elongator acetyltransferase complex subunit 5	17	protein-coding	23587	S-phase 2 protein|dermal papilla derived protein 6|elongator complex protein 5	MIM:615019|HGNC:HGNC:30617|Ensembl:ENSG00000170291|HPRD:08520|Vega:OTTHUMG00000177974
IQCC	-0.594753	2.7206	1.51759e-06	9.9399e-05	1	6.38755	6.61286	10.3865	9.27866	136	120	179	177	IQ motif containing C	1	protein-coding	55721	IQ domain-containing protein C	HGNC:HGNC:25545|Ensembl:ENSG00000160051|HPRD:07683|Vega:OTTHUMG00000005739
PGAM1	-0.161349	8.93681	1.56582e-06	0.000101662	0	682.247	665.695	768.603	739.252	14526	12080	13246	14102	phosphoglycerate mutase 1 (brain)	10	protein-coding	5223	BPG-dependent PGAM 1|epididymis secretory protein Li 35|phosphoglycerate mutase 1|phosphoglycerate mutase A, nonmuscle form|phosphoglycerate mutase isozyme B	MIM:172250|HGNC:HGNC:8888|Ensembl:ENSG00000171314|HPRD:01392|Vega:OTTHUMG00000018846
ACO2	0.24949	6.67142	1.56195e-06	0.000101662	0	131.743	124.432	106.128	109.457	2805	2258	1829	2088	aconitase 2, mitochondrial	22	protein-coding	50	aconitate hydratase, mitochondrial|citrate hydro-lyase	MIM:100850|HGNC:HGNC:118|Ensembl:ENSG00000100412|HPRD:00012|Vega:OTTHUMG00000030544
SAPCD2	0.416763	5.58019	1.64565e-06	0.000106381	0	38.5132	39.4017	28.3164	29.9853	820	715	488	572	suppressor APC domain containing 2	9	protein-coding	89958	2010317E24Rik|TS/MDEP|protein C9orf140|suppressor APC domain-containing protein 2|tumor specificity and mitosis phase-dependent expression protein	MIM:612057|HGNC:HGNC:28055|Ensembl:ENSG00000186193|HPRD:12943|Vega:OTTHUMG00000020961
GPM6A	-0.342269	7.49346	1.74262e-06	0.000112162	0	23.2958	25.0738	29.6509	31.4531	496	455	511	600	glycoprotein M6A	4	protein-coding	2823	neuronal membrane glycoprotein M6-a	MIM:601275|HGNC:HGNC:4460|Ensembl:ENSG00000150625|HPRD:03174|Vega:OTTHUMG00000160760
ARPP19	0.212227	8.05167	1.87668e-06	0.000120269	0	173.873	178.162	146.804	156.794	3702	3233	2530	2991	cAMP-regulated phosphoprotein, 19kDa	15	protein-coding	10776	cAMP-regulated phosphoprotein 19|cyclic AMP phosphoprotein, 19 kD	MIM:605487|HGNC:HGNC:16967|Ensembl:ENSG00000128989|HPRD:09264|Vega:OTTHUMG00000172677
TSPAN31	-0.496781	4.05174	1.94055e-06	0.000123829	0	10.6616	11.0214	15.2026	15.3596	227	200	262	293	tetraspanin 31	12	protein-coding	6302	sarcoma amplified sequence|sarcoma-amplified sequence|tetraspanin-31|transmembrane 4 protein|tspan-31	MIM:181035|HGNC:HGNC:10539|Ensembl:ENSG00000135452|HPRD:01626|Vega:OTTHUMG00000170381
RFT1	-0.335605	5.20997	2.14336e-06	0.000136186	0	25.2214	29.1517	32.6683	35.542	537	529	563	678	RFT1 homolog (S. cerevisiae)	3	protein-coding	91869	RFT1, requiring fifty three 1 homolog|congenital disorder of glycosylation 1N|protein RFT1 homolog|putative endoplasmic reticulum multispan transmembrane protein	MIM:611908|HGNC:HGNC:30220|Ensembl:ENSG00000163933|HPRD:15239|Vega:OTTHUMG00000074035
NEDD4	0.258007	6.13982	2.17876e-06	0.000137846	0	67.8678	73.7885	57.329	60.8093	1445	1339	988	1160	neural precursor cell expressed, developmentally down-regulated 4, E3 ubiquitin protein ligase	15	protein-coding	4734	E3 ubiquitin-protein ligase NEDD4|cell proliferation-inducing gene 53 protein|neural precursor cell expressed developmentally down-regulated protein 4|receptor-potentiating factor 1	MIM:602278|HGNC:HGNC:7727|Ensembl:ENSG00000069869|HPRD:03786|Vega:OTTHUMG00000132015
PURB	0.210332	7.44088	2.1922e-06	0.000138109	0	214.077	216.792	185.623	186.726	4558	3934	3199	3562	purine-rich element binding protein B	7	protein-coding	5814	purine-rich element-binding protein B|transcriptional activator protein Pur-beta	MIM:608887|HGNC:HGNC:9702|Ensembl:ENSG00000146676|HPRD:12325|Vega:OTTHUMG00000023578
FOXN3	0.230666	6.57393	2.39775e-06	0.000150421	0	133.058	138.099	114.832	116.114	2833	2506	1979	2215	forkhead box N3	14	protein-coding	1112	checkpoint suppressor 1|forkhead box protein N3	MIM:602628|HGNC:HGNC:1928|Ensembl:ENSG00000053254|HPRD:07533|Vega:OTTHUMG00000170898
HPS4	-0.301788	5.25768	2.58804e-06	0.000161676	0	28.3213	27.9945	34.1769	35.2274	603	508	589	672	Hermansky-Pudlak syndrome 4	22	protein-coding	89781	Hermansky-Pudlak syndrome 4 protein|light-ear protein homolog	MIM:606682|HGNC:HGNC:15844|Ensembl:ENSG00000100099|HPRD:05983|Vega:OTTHUMG00000030459
CD34	-0.394623	4.94728	2.63733e-06	0.000164066	0	14.5599	15.8709	20.1928	19.7106	310	288	348	376	CD34 molecule	1	protein-coding	947	CD34 antigen|hematopoietic progenitor cell antigen CD34	MIM:142230|HGNC:HGNC:1662|Ensembl:ENSG00000174059|HPRD:00790|Vega:OTTHUMG00000036565
FAM149B1	-0.339652	4.32299	2.77526e-06	0.000171927	0	20.149	22.2633	26.2855	27.1545	429	404	453	518	family with sequence similarity 149, member B1	10	protein-coding	317662	protein FAM149B1	HGNC:HGNC:29162
ZBTB42	-0.547183	3.92743	2.83379e-06	0.000174825	0	7.70264	7.71501	11.6631	10.9037	164	140	201	208	zinc finger and BTB domain containing 42	14	protein-coding	100128927	zinc finger and BTB domain-containing protein 42	MIM:613915|HGNC:HGNC:32550
AQP5	-0.477036	1.6828	2.85823e-06	0.000175604	0	10.5207	9.42333	14.3323	13.5772	224	171	247	259	aquaporin 5	12	protein-coding	362	aquaporin-5	MIM:600442|HGNC:HGNC:638|HPRD:02706
NOL8	0.276629	5.32598	2.96771e-06	0.00018158	0	45.2295	49.8169	38.2967	39.893	963	904	660	761	nucleolar protein 8	9	protein-coding	55035	nucleolar protein Nop132	MIM:611534|HGNC:HGNC:23387|Ensembl:ENSG00000198000|HPRD:11397|Vega:OTTHUMG00000020221
NFAT5	-0.204343	7.15435	3.30833e-06	0.000201591	0	104.22	98.4766	113.498	120.151	2219	1787	1956	2292	nuclear factor of activated T-cells 5, tonicity-responsive	16	protein-coding	10725	NFAT-like protein 1|T-cell transcription factor NFAT5|TonE-binding protein|glutamine rich protein H65|nuclear factor of activated T-cells 5|osmotic response element-binding protein|tonicity-responsive enhancer-binding protein	MIM:604708|HGNC:HGNC:7774|Ensembl:ENSG00000102908|HPRD:05272|Vega:OTTHUMG00000137572
CCNK	0.253672	6.08663	3.41636e-06	0.000207324	0	74.7719	80.0708	63.2476	66.366	1592	1453	1090	1266	cyclin K	14	protein-coding	8812	cyclin-K	MIM:603544|HGNC:HGNC:1596
IGFBP2	-0.208507	9.29792	3.58086e-06	0.000216423	0	952.121	858.185	1077.53	1014.94	20272	15573	18570	19361	insulin-like growth factor binding protein 2, 36kDa	2	protein-coding	3485	IBP-2|IGF-binding protein 2|IGFBP-2|insulin-like growth factor-binding protein 2	MIM:146731|HGNC:HGNC:5471|Ensembl:ENSG00000115457|HPRD:00898|Vega:OTTHUMG00000155341
PRDX1	-0.176828	8.75232	3.76101e-06	0.000225958	0	532.046	567.88	636.016	607.097	11328	10305	10961	11581	peroxiredoxin 1	1	protein-coding	5052	tural killer cell-enhancing factor A|natural killer-enhancing factor A|peroxiredoxin-1|proliferation-associated gene A|proliferation-associated gene protein|thioredoxin peroxidase 2|thioredoxin-dependent peroxide reductase 2	MIM:176763|HGNC:HGNC:9352|Ensembl:ENSG00000117450|HPRD:01458|Vega:OTTHUMG00000007738
USP16	0.264543	5.93725	3.769e-06	0.000225958	0	83.6488	86.1326	70.3267	70.9267	1781	1563	1212	1353	ubiquitin specific peptidase 16	21	protein-coding	10600	deubiquitinating enzyme 16|ubiquitin carboxyl-terminal hydrolase 16|ubiquitin specific protease 16|ubiquitin thioesterase 16|ubiquitin thiolesterase 16|ubiquitin-processing protease UBP-M|ubiquitin-specific processing protease 16|ubiquitin-specific-processing protease 16	MIM:604735|HGNC:HGNC:12614|Ensembl:ENSG00000156256|HPRD:06881|Vega:OTTHUMG00000078802
SEPT7P2	-0.650609	2.96486	4.02354e-06	0.000239288	1	6.34059	5.3454	9.168	9.27866	135	97	158	177	septin 7 pseudogene 2	7	pseudo	641977	-	MIM:611563|HGNC:HGNC:32339|Ensembl:ENSG00000214765
STAG3	0.640074	1.47802	4.02123e-06	0.000239288	1	9.01772	8.10076	5.68648	5.34702	192	147	98	102	stromal antigen 3	7	protein-coding	10734	SCC3 homolog 3|cohesin subunit SA-3|stromalin-3	MIM:608489|HGNC:HGNC:11356|Ensembl:ENSG00000066923|HPRD:10253|Vega:OTTHUMG00000155183
CKAP2	0.187545	6.9622	4.05513e-06	0.000240206	0	203.509	216.516	182.316	186.15	4333	3929	3142	3551	cytoskeleton associated protein 2	13	protein-coding	26586	CTCL tumor antigen se20-10|cytoskeleton-associated protein 2|tumor- and microtubule-associated protein|tumor-associated microtubule-associated protein	MIM:611569|HGNC:HGNC:1990|Ensembl:ENSG00000136108|HPRD:10832|Vega:OTTHUMG00000016967
METTL1	-0.461691	3.96015	4.17128e-06	0.000246105	0	10.5676	11.0214	15.0866	14.6257	225	200	260	279	methyltransferase like 1	12	protein-coding	4234	D1075-like gene product|methyltransferase-like 1|methyltransferase-like protein 1|tRNA (guanine(46)-N(7))-methyltransferase|tRNA (guanine-N(7)-)-methyltransferase|tRNA(m7G46)-methyltransferase	MIM:604466|HGNC:HGNC:7030|Ensembl:ENSG00000037897|HPRD:06834|Vega:OTTHUMG00000150143
CTDP1	0.251106	5.28435	4.77123e-06	0.00028039	0	71.766	66.2389	59.476	56.7728	1528	1202	1025	1083	CTD (carboxy-terminal domain, RNA polymerase II, polypeptide A) phosphatase, subunit 1	18	protein-coding	9150	CTD of POLR2A, phosphatase of, subunit 1|RNA polymerase II subunit A C-terminal domain phosphatase|TFIIF-associating CTD phosphatase 1|serine phosphatase FCP1a|transcription factor IIF-associating CTD phosphatase 1	MIM:604927|HGNC:HGNC:2498|Ensembl:ENSG00000060069|HPRD:05377|Vega:OTTHUMG00000132920
GTF2E1	-0.360895	4.47787	4.8421e-06	0.000283434	0	18.8339	18.6813	24.0225	24.1664	401	339	414	461	general transcription factor IIE, polypeptide 1, alpha 56kDa	3	protein-coding	2960	TFIIE-alpha|general transcription factor IIE 56 kDa subunit|general transcription factor IIE subunit 1|transcription initiation factor IIE subunit alpha	MIM:189962|HGNC:HGNC:4650|Ensembl:ENSG00000153767|HPRD:01799|Vega:OTTHUMG00000159667
LINC00999	-0.780958	2.43534	4.89782e-06	0.000284456	1	3.00591	3.36154	5.2803	5.60913	64	61	91	107	long intergenic non-protein coding RNA 999	10	ncRNA	399744	-	HGNC:HGNC:38537|HPRD:18408
TAF11	-0.371201	4.76224	4.8946e-06	0.000284456	0	16.5795	17.469	22.5138	21.4929	353	317	388	410	TAF11 RNA polymerase II, TATA box binding protein (TBP)-associated factor, 28kDa	6	protein-coding	6882	TAF(II)28|TAFII-28|TATA box binding protein (TBP)-associated factor, RNA polymerase II, I, 28kD|TFIID subunit p30-beta|transcription initiation factor TFIID 28 kD subunit|transcription initiation factor TFIID 28 kDa subunit|transcription initiation factor TFIID subunit 11	MIM:600772|HGNC:HGNC:11544|Ensembl:ENSG00000064995|HPRD:15980|Vega:OTTHUMG00000014556
SPCS3	-0.219398	6.99627	5.10717e-06	0.000295461	0	104.08	101.452	117.095	122.195	2216	1841	2018	2331	signal peptidase complex subunit 3 homolog (S. cerevisiae)	4	protein-coding	60559	SPase 22 kDa subunit|SPase 22/23 kDa subunit|microsomal signal peptidase 22/23 kDa subunit|microsomal signal peptidase 23 kDa subunit|signal peptidase complex subunit 3	HGNC:HGNC:26212|Ensembl:ENSG00000129128|HPRD:08001|Vega:OTTHUMG00000160789
PTPRS	-0.222952	7.88192	5.21082e-06	0.000300289	0	141.419	128.069	158.641	156.322	3011	2324	2734	2982	protein tyrosine phosphatase, receptor type, S	19	protein-coding	5802	R-PTP-S|R-PTP-sigma|protein tyrosine phosphatase PTPsigma|receptor-type tyrosine-protein phosphatase S|receptor-type tyrosine-protein phosphatase sigma	MIM:601576|HGNC:HGNC:9681|Ensembl:ENSG00000105426|HPRD:03344|Vega:OTTHUMG00000180325
SNHG7	0.316686	5.10412	5.2836e-06	0.000303307	0	32.5953	35.3237	26.5176	27.836	694	641	457	531	small nucleolar RNA host gene 7 (non-protein coding)	9	ncRNA	84973	-	HGNC:HGNC:28254|Ensembl:ENSG00000233016
PTPRE	-0.311418	5.01161	5.81084e-06	0.000332291	0	32.6423	28.9864	38.3547	38.3727	695	526	661	732	protein tyrosine phosphatase, receptor type, E	10	protein-coding	5791	protein tyrosine phosphatase, receptor type, epsilon polypeptide|receptor-type tyrosine-protein phosphatase epsilon	MIM:600926|HGNC:HGNC:9669|Ensembl:ENSG00000132334|HPRD:02956|Vega:OTTHUMG00000019254
STAG1	0.225277	6.26785	5.91054e-06	0.000336697	0	100.604	110.435	87.2121	92.8914	2142	2004	1503	1772	stromal antigen 1	3	protein-coding	10274	SCC3 homolog 1|cohesin subunit SA-1|nuclear protein stromal antigen 1	MIM:604358|HGNC:HGNC:11354|Ensembl:ENSG00000118007|HPRD:05076|Vega:OTTHUMG00000159798
GADD45A	0.210231	6.63193	6.03608e-06	0.000342536	0	144.049	135.729	117.559	124.344	3067	2463	2026	2372	growth arrest and DNA-damage-inducible, alpha	1	protein-coding	1647	DDIT-1|DNA damage-inducible transcript 1 protein|DNA damage-inducible transcript-1|DNA-damage-inducible transcript 1|growth arrest and DNA damage-inducible protein GADD45 alpha|growth arrest and DNA-damage-inducible 45 alpha	MIM:126335|HGNC:HGNC:4095|Ensembl:ENSG00000116717|HPRD:00528|Vega:OTTHUMG00000009374
UXT	-0.232188	5.4069	6.30663e-06	0.000356528	0	49.2217	50.8088	58.8957	58.5027	1048	922	1015	1116	ubiquitously-expressed, prefoldin-like chaperone	X	protein-coding	8409	SKP2-associated alpha PFD 1|androgen receptor trapped clone 27 protein|protein UXT|ubiquitously expressed transcript protein	MIM:300234|HGNC:HGNC:12641|Ensembl:ENSG00000126756|HPRD:02209|Vega:OTTHUMG00000021453
GGCT	0.318986	5.17725	6.3846e-06	0.000359569	0	51.0535	59.0198	42.0103	45.9215	1087	1071	724	876	gamma-glutamylcyclotransferase	7	protein-coding	79017	cytochrome c-releasing factor 21|gamma -glutamyl cyclotransferase	MIM:137170|HGNC:HGNC:21705|Ensembl:ENSG00000006625|HPRD:12912|Vega:OTTHUMG00000128593
IPW	-0.435026	4.54368	6.50525e-06	0.000363763	0	11.4131	11.5725	15.3767	15.6741	243	210	265	299	imprinted in Prader-Willi syndrome (non-protein coding)	15	ncRNA	3653	-	MIM:601491|HGNC:HGNC:6109
SLC20A1	-0.183436	8.10342	6.50801e-06	0.000363763	0	327.785	311.852	357.436	369.102	6979	5659	6160	7041	solute carrier family 20 (phosphate transporter), member 1	2	protein-coding	6574	gibbon ape leukemia virus receptor 1|leukemia virus receptor 1 homolog|sodium-dependent phosphate transporter 1|solute carrier family 20 member 1	MIM:137570|HGNC:HGNC:10946|Ensembl:ENSG00000144136|HPRD:08846|Vega:OTTHUMG00000131317
PITX1	-0.178105	6.20015	6.54676e-06	0.000364559	0	115.821	118.095	131.775	132.732	2466	2143	2271	2532	paired-like homeodomain 1	5	protein-coding	5307	hindlimb expressed homeobox protein backfoot|hindlimb-expressed homeobox protein backfoot|homeobox protein PITX1|paired-like homeodomain transcription factor 1|pituitary homeo box 1|pituitary homeobox 1|pituitary otx-related factor	MIM:602149|HGNC:HGNC:9004|Ensembl:ENSG00000069011|HPRD:03688|Vega:OTTHUMG00000149983
SEC22B	-0.168675	6.66384	7.19485e-06	0.000398206	0	152.456	152.316	168.622	173.831	3246	2764	2906	3316	SEC22 vesicle trafficking protein homolog B (S. cerevisiae) (gene/pseudogene)	1	protein-coding	9554	ER-Golgi SNARE of 24 kDa|SEC22 vesicle trafficking protein-like 1|SEC22 vesicle-trafficking protein homolog B|vesicle-trafficking protein SEC22b	MIM:604029|HGNC:HGNC:10700|HPRD:04939
PKP4	0.248343	5.98399	7.20457e-06	0.000398206	0	64.4861	67.1757	55.9944	54.7808	1373	1219	965	1045	plakophilin 4	2	protein-coding	8502	catenin 4|plakophilin-4	MIM:604276|HGNC:HGNC:9026|Ensembl:ENSG00000144283|HPRD:05043|Vega:OTTHUMG00000153969
CCDC124	-0.319125	5.99996	7.54263e-06	0.000415347	0	57.7228	58.6892	75.1428	70.1403	1229	1065	1295	1338	coiled-coil domain containing 124	19	protein-coding	115098	coiled-coil domain-containing protein 124	HGNC:HGNC:25171|Ensembl:ENSG00000007080|HPRD:14008|Vega:OTTHUMG00000183405
MAP3K10	-0.392275	3.95735	7.81262e-06	0.000428627	0	14.325	13.3911	18.6842	17.8234	305	243	322	340	mitogen-activated protein kinase kinase kinase 10	19	protein-coding	4294	MKN28 derived nonreceptor_type serine/threonine kinase|MKN28 kinase|mixed lineage kinase 2|protein kinase MST	MIM:600137|HGNC:HGNC:6849|Ensembl:ENSG00000130758|HPRD:02533|Vega:OTTHUMG00000182591
GLB1L	-0.635507	2.66067	8.18551e-06	0.000447434	1	5.73001	4.35347	8.52972	7.33905	122	79	147	140	galactosidase, beta 1-like	2	protein-coding	79411	beta-galactosidase-1-like protein	HGNC:HGNC:28129|Ensembl:ENSG00000163521|HPRD:11004|Vega:OTTHUMG00000133133
SLC4A7	0.191676	7.61707	8.55967e-06	0.000466173	0	381.703	344.751	319.894	316.628	8127	6256	5513	6040	solute carrier family 4, sodium bicarbonate cotransporter, member 7	3	protein-coding	9497	bicarbonate transporter|electroneutral Na/HCO(3) cotransporter|sodium bicarbonate cotransporter 2|sodium bicarbonate cotransporter 2b|sodium bicarbonate cotransporter 3|solute carrier family 4 member 7	MIM:603353|HGNC:HGNC:11033|Ensembl:ENSG00000033867|HPRD:04521|Vega:OTTHUMG00000155679
ATXN1	-0.221944	6.48135	8.67982e-06	0.000469278	0	87.8758	80.4014	100.79	95.9319	1871	1459	1737	1830	ataxin 1	6	protein-coding	6310	alternative ataxin1|ataxin-1|spinocerebellar ataxia type 1 protein	MIM:601556|HGNC:HGNC:10548|Ensembl:ENSG00000124788|HPRD:03333|Vega:OTTHUMG00000014303
MKI67	0.201687	9.44578	8.65311e-06	0.000469278	0	977.624	1008.9	857.15	870.044	20815	18308	14772	16597	marker of proliferation Ki-67	10	protein-coding	4288	antigen KI-67|antigen identified by monoclonal antibody Ki-67|proliferation-related Ki-67 antigen|protein phosphatase 1, regulatory subunit 105	MIM:176741|HGNC:HGNC:7107|Ensembl:ENSG00000148773|HPRD:08902|Vega:OTTHUMG00000019255
CCDC80	-0.182138	7.23332	8.94879e-06	0.000482067	0	125.027	127.353	141.64	144.527	2662	2311	2441	2757	coiled-coil domain containing 80	3	protein-coding	151887	coiled-coil domain-containing protein 80|down-regulated by oncogenes protein 1|nuclear envelope protein okuribin|steroid sensitive gene 1|up-regulated in BRS-3 deficient mouse homolog	MIM:608298|HGNC:HGNC:30649|Ensembl:ENSG00000091986|HPRD:10508|Vega:OTTHUMG00000159265
ZMIZ1	-0.203982	7.94718	9.29419e-06	0.000498867	0	162.366	155.347	179.762	186.307	3457	2819	3098	3554	zinc finger, MIZ-type containing 1	10	protein-coding	57178	FLJ00092 protein|RP11-519K18.1|retinoic acid induced 17|zinc finger MIZ domain-containing protein 1|zinc finger-containing, Miz1, PIAS-like protein on chromosome 10	MIM:607159|HGNC:HGNC:16493|Ensembl:ENSG00000108175|HPRD:12115|Vega:OTTHUMG00000018560
C15orf52	-0.190202	6.43747	1.04291e-05	0.000557771	0	130.945	136.721	150.924	154.172	2788	2481	2601	2941	chromosome 15 open reading frame 52	15	protein-coding	388115	uncharacterized protein C15orf52	HGNC:HGNC:33488|HPRD:16964
XPO4	0.175621	6.32067	1.05019e-05	0.000559652	0	135.923	137.272	117.675	123.978	2894	2491	2028	2365	exportin 4	13	protein-coding	64328	exportin-4	MIM:611449|HGNC:HGNC:17796|Ensembl:ENSG00000132953|HPRD:18307|Vega:OTTHUMG00000016528
RPPH1	-2.31596	-0.363403	1.05478e-05	0.000560088	1	0.234837	0.38575	2.72719	0.419374	5	7	47	8	ribonuclease P RNA component H1	14	ncRNA	85495	-	MIM:608513|HGNC:HGNC:19273|Ensembl:ENSG00000277209
MCF2L2	-1.26579	-0.101261	1.06967e-05	0.000565976	1	0.939346	0.881715	2.49509	1.93961	20	16	43	37	MCF.2 cell line derived transforming sequence-like 2	3	protein-coding	23101	MCF2-transforming sequence-like protein 2|dbs-related Rho family guanine nucleotide exchange factor|probable guanine nucleotide exchange factor MCF2L2	HGNC:HGNC:30319|Ensembl:ENSG00000053524|HPRD:08308|Vega:OTTHUMG00000158388
KRT5	-0.438561	2.91096	1.07533e-05	0.000566951	0	23.5306	27.7189	33.5386	35.6992	501	503	578	681	keratin 5	12	protein-coding	3852	58 kda cytokeratin|CK-5|cytokeratin-5|epidermolysis bullosa simplex 2 Dowling-Meara/Kobner/Weber-Cockayne types|keratin 5 (epidermolysis bullosa simplex, Dowling-Meara/Kobner/Weber-Cockayne types)|keratin, type II cytoskeletal 5|type-II keratin Kb5	MIM:148040|HGNC:HGNC:6442|Ensembl:ENSG00000186081|HPRD:01010|Vega:OTTHUMG00000169657
SEMA3C	-0.185474	6.70484	1.17225e-05	0.000615868	0	200.456	200.866	220.786	235.374	4268	3645	3805	4490	sema domain, immunoglobulin domain (Ig), short basic domain, secreted, (semaphorin) 3C	7	protein-coding	10512	sema E|semaphorin E|semaphorin-3C|semaphorin-E	MIM:602645|HGNC:HGNC:10725|Ensembl:ENSG00000075223|HPRD:04034|Vega:OTTHUMG00000023447
ZGRF1	-0.387789	4.74762	1.19742e-05	0.000626874	0	19.2566	16.3668	25.241	21.7026	410	297	435	414	zinc finger, GRF-type containing 1	4	protein-coding	55345	GRF-type zinc finger domain-containing protein 1|protein ZGRF1	HGNC:HGNC:25654|Ensembl:ENSG00000138658|HPRD:08562|Vega:OTTHUMG00000132908
KLHL7-AS1	-2.84791	0.434892	1.20481e-05	0.00062853	1	0.140902	0.0551072	0.696304	0.838748	3	1	12	16	KLHL7 antisense RNA 1 (head to head)	7	ncRNA	100775104	-	HGNC:HGNC:43431|Ensembl:ENSG00000230658
IFRD2	0.216325	6.27287	1.22462e-05	0.000636632	0	81.4883	82.9915	69.6304	71.8178	1735	1506	1200	1370	interferon-related developmental regulator 2	3	protein-coding	7866	interferon-related protein	MIM:602725|HGNC:HGNC:5457|Ensembl:ENSG00000214706|HPRD:04101|Vega:OTTHUMG00000156935
GNL2	0.176842	6.44292	1.23594e-05	0.000640275	0	134.373	133.966	116.051	121.199	2861	2431	2000	2312	guanine nucleotide binding protein-like 2 (nucleolar)	1	protein-coding	29889	autoantigen NGP-1|novel nucleolar guanosine 5'-triphosphate binding protein autoantigen|nucleolar G-protein gene 1|nucleolar GTP-binding protein 2|nucleolar GTPase	MIM:609365|HGNC:HGNC:29925|Ensembl:ENSG00000134697|HPRD:11006|Vega:OTTHUMG00000004322
CCNB2	0.258182	6.1667	1.26541e-05	0.000653267	0	78.3884	86.849	68.2958	69.6161	1669	1576	1177	1328	cyclin B2	15	protein-coding	9133	G2/mitotic-specific cyclin-B2	MIM:602755|HGNC:HGNC:1580|Ensembl:ENSG00000157456|HPRD:04131|Vega:OTTHUMG00000132715
MBIP	-0.498706	4.01171	1.28322e-05	0.000660168	0	10.051	7.71501	12.0112	13.2627	214	140	207	253	MAP3K12 binding inhibitory protein 1	14	protein-coding	51562	MAP3K12-binding inhibitory protein 1|MAPK upstream kinase-binding inhibitory protein|MUK-binding inhibitory protein	MIM:609431|HGNC:HGNC:20427|Ensembl:ENSG00000151332|HPRD:14368|Vega:OTTHUMG00000140222
NPM3	-0.342928	5.08076	1.31478e-05	0.000674073	0	19.3975	20.1692	25.0089	25.11	413	366	431	479	nucleophosmin/nucleoplasmin 3	10	protein-coding	10360	nucleophosmin/nucleoplasmin family, member 3|nucleoplasmin-3	MIM:606456|HGNC:HGNC:7931|Ensembl:ENSG00000107833|HPRD:07346|Vega:OTTHUMG00000018942
TNFSF9	-0.571113	4.29954	1.3753e-05	0.000702253	0	5.58911	6.28222	8.2396	9.27866	119	114	142	177	tumor necrosis factor (ligand) superfamily, member 9	19	protein-coding	8744	4-1BB ligand|4-1BBL|homolog of mouse 4-1BB-L|receptor 4-1BB ligand|tumor necrosis factor ligand superfamily member 9	MIM:606182|HGNC:HGNC:11939|Ensembl:ENSG00000125657|HPRD:05861|Vega:OTTHUMG00000181831
STOM	0.196874	5.84583	1.37919e-05	0.000702253	0	88.5803	89.7696	79.3786	76.2737	1886	1629	1368	1455	stomatin	9	protein-coding	2040	erythrocyte band 7 integral membrane protein|erythrocyte membrane protein band 7.2 (stomatin)|erythrocyte surface protein band 7.2|protein 7.2b	MIM:133090|HGNC:HGNC:3383|Ensembl:ENSG00000148175|HPRD:00585|Vega:OTTHUMG00000020590
ZBED6	-0.2988	4.91998	1.39286e-05	0.000706791	0	27.7107	25.4595	34.351	31.3482	590	462	592	598	zinc finger, BED-type containing 6	1	protein-coding	100381270	zinc finger BED domain-containing protein 6	MIM:613512|HGNC:HGNC:33273
HSPA5	-0.140413	10.1753	1.42155e-05	0.000713617	0	1789.83	1704.63	1932.24	1919.9	38108	30933	33300	36624	heat shock 70kDa protein 5 (glucose-regulated protein, 78kDa)	9	protein-coding	3309	78 kDa glucose-regulated protein|endoplasmic reticulum lumenal Ca(2+)-binding protein grp78|epididymis secretory sperm binding protein Li 89n|immunoglobulin heavy chain-binding protein	MIM:138120|HGNC:HGNC:5238|Ensembl:ENSG00000044574|HPRD:00682|Vega:OTTHUMG00000020672
SMC4	0.158414	8.40452	1.42267e-05	0.000713617	0	420.31	448.352	385.288	392.587	8949	8136	6640	7489	structural maintenance of chromosomes 4	3	protein-coding	10051	SMC protein 4|SMC4 structural maintenance of chromosomes 4-like 1|XCAP-C homolog|chromosome-associated polypeptide C|structural maintenance of chromosomes protein 4	MIM:605575|HGNC:HGNC:14013|Ensembl:ENSG00000113810|HPRD:09276|Vega:OTTHUMG00000159006
AGPAT9	0.351956	5.10351	1.42551e-05	0.000713617	0	34.8497	35.6544	26.8077	28.3602	742	647	462	541	1-acylglycerol-3-phosphate O-acyltransferase 9	4	protein-coding	84803	1-AGP acyltransferase 9|1-AGPAT 9|1-acyl-sn-glycerol-3-phosphate O-acyltransferase 10|1-acyl-sn-glycerol-3-phosphate O-acyltransferase 9|1-acylglycerol-3-phosphate O-acyltransferase 8|GPAT-3|MAG-1|acyl-CoA:glycerol-3-phosphate acyltransferase 3|endoplasmic reticulum associated GPAT|glycerol-3-phosphate acyltransferase 3|hGPAT3|lung cancer metastasis-associated protein 1|lysophosphatidic acid acyl…	MIM:610958|HGNC:HGNC:28157|Ensembl:ENSG00000138678|HPRD:14417|Vega:OTTHUMG00000130431
PIM1	0.357514	4.07407	1.4126e-05	0.000713617	0	20.9944	20.6101	15.4347	16.9847	447	374	266	324	Pim-1 proto-oncogene, serine/threonine kinase	6	protein-coding	5292	Oncogene PIM1|pim-1 kinase 44 kDa isoform|pim-1 oncogene (proviral integration site 1)|proto-oncogene serine/threonine-protein kinase pim-1|serine/threonine-protein kinase pim-1	MIM:164960|HGNC:HGNC:8986|Ensembl:ENSG00000137193|HPRD:01292|Vega:OTTHUMG00000016426
PWP1	0.232316	6.02228	1.46507e-05	0.000730964	0	51.4762	54.3908	43.2869	46.5505	1096	987	746	888	PWP1 homolog (S. cerevisiae)	12	protein-coding	11137	endonuclein|keratinocyte protein IEF SSP 9502|nuclear phosphoprotein similar to S. cerevisiae PWP1|periodic tryptophan protein 1 homolog	HGNC:HGNC:17015|Ensembl:ENSG00000136045|HPRD:11464|Vega:OTTHUMG00000169913
PSKH1	-0.290618	5.63742	1.55255e-05	0.000772017	0	42.7402	35.3788	48.219	47.7562	910	642	831	911	protein serine kinase H1	16	protein-coding	5681	PSK-H1|serine/threonine-protein kinase H1	MIM:177015|HGNC:HGNC:9529|Ensembl:ENSG00000159792|HPRD:01511|Vega:OTTHUMG00000137548
PPWD1	0.242337	4.95013	1.60778e-05	0.000796818	0	44.7129	45.243	38.1807	37.8485	952	821	658	722	peptidylprolyl isomerase domain and WD repeat containing 1	5	protein-coding	23398	peptidylprolyl isomerase domain and WD repeat-containing protein 1|spliceosome-associated cyclophilin	HGNC:HGNC:28954|Ensembl:ENSG00000113593|HPRD:11063|Vega:OTTHUMG00000131226
ALKBH5	-0.199798	7.27556	1.6535e-05	0.000816754	0	190.922	181.027	222.585	205.074	4065	3285	3836	3912	AlkB family member 5, RNA demethylase	17	protein-coding	54890	RNA demethylase ALKBH5|alkB, alkylation repair homolog 5|alkylated DNA repair protein alkB homolog 5|alpha-ketoglutarate-dependent dioxygenase alkB homolog 5|oxoglutarate and iron-dependent oxygenase domain containing|probable alpha-ketoglutarate-dependent dioxygenase ABH5	MIM:613303|HGNC:HGNC:25996|Ensembl:ENSG00000091542|HPRD:08621|Vega:OTTHUMG00000059397
NES	-0.144802	9.66421	1.6789e-05	0.000826551	0	877.396	861.711	965.483	957.431	18681	15637	16639	18264	nestin	1	protein-coding	10763	-	MIM:600915|HGNC:HGNC:7756|Ensembl:ENSG00000132688|HPRD:09020|Vega:OTTHUMG00000034299
PEF1	0.175738	6.22341	1.69659e-05	0.000832506	0	108.494	112.088	100.094	95.198	2310	2034	1725	1816	penta-EF-hand domain containing 1	1	protein-coding	553115	PEF protein with a long N-terminal hydrophobic domain|peflin|penta-EF hand domain containing 1	MIM:610033|HGNC:HGNC:30009|Ensembl:ENSG00000162517|HPRD:10143|Vega:OTTHUMG00000003877
SLC35B1	-0.306103	5.54945	1.71353e-05	0.000838054	0	23.9533	25.1289	30.4053	30.1949	510	456	524	576	solute carrier family 35, member B1	17	protein-coding	10237	UDP-galactose transporter related|UDP-galactose transporter-related protein 1|hUGTrel1|solute carrier family 35 member B1	MIM:610790|HGNC:HGNC:20798|Ensembl:ENSG00000121073|HPRD:10237|Vega:OTTHUMG00000161638
TCFL5	-0.270784	4.37798	1.74208e-05	0.000849221	0	29.0728	28.6006	34.8732	34.7556	619	519	601	663	transcription factor-like 5 (basic helix-loop-helix)	20	protein-coding	10732	HPV-16 E2-binding protein 1|cha transcription factor|transcription factor-like 5 protein	MIM:604745|HGNC:HGNC:11646|Ensembl:ENSG00000101190|HPRD:05297|Vega:OTTHUMG00000032939
LINC00630	-0.914697	1.59224	1.88834e-05	0.000916842	1	2.1605	2.3145	4.23585	4.19374	46	42	73	80	long intergenic non-protein coding RNA 630	X	ncRNA	100287765	-	HGNC:HGNC:44263|Ensembl:ENSG00000223546
TMC7	-0.495822	3.96425	1.89313e-05	0.000916842	0	7.98444	6.17201	10.2125	9.96014	170	112	176	190	transmembrane channel-like 7	16	protein-coding	79905	transmembrane channel-like protein 7	HGNC:HGNC:23000|Ensembl:ENSG00000170537|HPRD:15517|Vega:OTTHUMG00000131456
CACNA1A	-0.309013	4.08549	1.93375e-05	0.000930455	0	36.9633	34.1665	43.6931	44.5585	787	620	753	850	calcium channel, voltage-dependent, P/Q type, alpha 1A subunit	19	protein-coding	773	brain calcium channel 1|brain calcium channel I|calcium channel, L type, alpha-1 polypeptide|voltage-dependent P/Q-type calcium channel subunit alpha-1A|voltage-gated calcium channel subunit alpha Cav2.1	MIM:601011|HGNC:HGNC:1388|Ensembl:ENSG00000141837|HPRD:03004|Vega:OTTHUMG00000044590
NSUN5	0.299524	4.82554	1.93372e-05	0.000930455	0	30.9045	33.2848	25.299	26.6827	658	604	436	509	NOP2/Sun domain family, member 5	7	protein-coding	55695	NOL1-related protein|NOL1/NOP2/Sun domain family member 5|NOP2/Sun domain family, member 5A|Williams Beuren syndrome chromosome region 20A|Williams-Beuren syndrome chromosomal region 20A protein|Williams-Beuren syndrome critical region protein 20 copy A|probable 28S rRNA (cytosine-C(5))-methyltransferase|putative methyltransferase NSUN5	MIM:615732|HGNC:HGNC:16385|Ensembl:ENSG00000130305|HPRD:11678|Vega:OTTHUMG00000129869
SET	0.144302	9.09327	1.96062e-05	0.000940338	0	632.556	657.209	578.164	588.487	13468	11926	9964	11226	SET nuclear proto-oncogene	9	protein-coding	6418	HLA-DR-associated protein II|SET nuclear oncogene|SET translocation (myeloid leukemia-associated)|Template-Activating Factor-I, chromatin remodelling factor|inhibitor of granzyme A-activated DNase|inhibitor-2 of protein phosphatase-2A|phosphatase 2A inhibitor I2PP2A|protein SET|protein phosphatase type 2A inhibitor	MIM:600960|HGNC:HGNC:10760|Ensembl:ENSG00000119335|HPRD:09023|Vega:OTTHUMG00000020755
XPNPEP3	-0.31492	5.61138	2.06225e-05	0.000985899	0	22.8261	20.4448	26.6336	27.3642	486	371	459	522	X-prolyl aminopeptidase (aminopeptidase P) 3, putative	22	protein-coding	63929	X-Pro aminopeptidase 3|probable Xaa-Pro aminopeptidase 3	MIM:613553|HGNC:HGNC:28052|Ensembl:ENSG00000196236|HPRD:10052|Vega:OTTHUMG00000151312
SREBF1	-0.200689	7.35278	2.11341e-05	0.00100712	0	112.675	108.727	128.468	126.179	2399	1973	2214	2407	sterol regulatory element binding transcription factor 1	17	protein-coding	6720	SREBP-1|class D basic helix-loop-helix protein 1|sterol regulatory element-binding protein 1	MIM:184756|HGNC:HGNC:11289|Ensembl:ENSG00000072310|HPRD:01701|Vega:OTTHUMG00000059313
LEPR	0.461437	3.529	2.15746e-05	0.00102483	0	13.3387	11.4072	9.51615	8.59717	284	207	164	164	leptin receptor	1	protein-coding	3953	OB receptor|huB219	MIM:601007|HGNC:HGNC:6554|Ensembl:ENSG00000116678|HPRD:03001|Vega:OTTHUMG00000009115
TMSB4X	-0.112737	11.4636	2.20447e-05	0.00103722	0	2461.04	2455.52	2681.47	2634.88	52399	44559	46212	50263	thymosin beta 4, X-linked	X	protein-coding	7114	prothymosin beta-4|t beta-4|thymosin beta-4|thymosin, beta 4, X chromosome	MIM:300159|HGNC:HGNC:11881|Ensembl:ENSG00000205542|HPRD:02153|Vega:OTTHUMG00000021144
SHC4	0.283515	4.5972	2.20445e-05	0.00103722	0	61.8559	55.493	47.8709	48.6998	1317	1007	825	929	SHC (Src homology 2 domain containing) family, member 4	15	protein-coding	399694	SH2 domain protein C4|SHC-transforming protein 4|SHC-transforming protein D|hShcD|rai-like protein|src homology 2 domain-containing-transforming protein C4	HGNC:HGNC:16743|Ensembl:ENSG00000185634|HPRD:15289|Vega:OTTHUMG00000131513
PNMA2	0.405358	6.53847	2.19088e-05	0.00103722	0	16.3446	15.1545	11.0828	12.6861	348	275	191	242	paraneoplastic Ma antigen 2	8	protein-coding	10687	40 kDa neuronal protein|onconeuronal antigen MA2|paraneoplastic antigen Ma2|paraneoplastic neuronal antigen MM2|retrotransposon gag domain containing 2	MIM:603970|HGNC:HGNC:9159|Ensembl:ENSG00000240694|Vega:OTTHUMG00000163816
C4orf3	-0.199982	6.32653	2.24758e-05	0.00105417	0	84.3063	79.9606	97.8887	91.2139	1795	1451	1687	1740	chromosome 4 open reading frame 3	4	protein-coding	401152	HCV F-transactivated protein 1|hepatitis C virus F protein-transactivated protein 1|uncharacterized protein C4orf3	HGNC:HGNC:19225|Ensembl:ENSG00000164096|HPRD:14223
WARS	-0.210763	7.66583	2.31194e-05	0.00108094	0	138.225	135.784	157.365	159.782	2943	2464	2712	3048	tryptophanyl-tRNA synthetase	14	protein-coding	7453	hWRS|interferon-induced protein 53|trpRS|tryptophan tRNA ligase 1, cytoplasmic|tryptophan--tRNA ligase, cytoplasmic	MIM:191050|HGNC:HGNC:12729|Ensembl:ENSG00000140105|HPRD:01845|Vega:OTTHUMG00000171572
C9orf16	-0.363673	4.38716	2.36383e-05	0.00110174	0	19.1627	17.469	23.7904	23.485	408	317	410	448	chromosome 9 open reading frame 16	9	protein-coding	79095	UPF0184 protein C9orf16	HGNC:HGNC:17823|Ensembl:ENSG00000171159|HPRD:12946|Vega:OTTHUMG00000020731
TPD52L1	-0.848061	2.99111	2.43056e-05	0.0011293	1	2.39533	1.87364	3.8877	3.87921	51	34	67	74	tumor protein D52-like 1	6	protein-coding	7164	tumor protein D53	MIM:604069|HGNC:HGNC:12006|Ensembl:ENSG00000111907|HPRD:07236|Vega:OTTHUMG00000015505
OLFML3	-0.232332	4.54494	2.43987e-05	0.00112967	0	64.2982	63.0426	73.6922	75.9067	1369	1144	1270	1448	olfactomedin-like 3	1	protein-coding	56944	olfactomedin-like protein 3	MIM:610088|HGNC:HGNC:24956|Ensembl:ENSG00000116774|HPRD:14878|Vega:OTTHUMG00000011980
LIPA	-0.204489	6.71573	2.44656e-05	0.00112967	0	184.816	168.959	208.717	199.412	3935	3066	3597	3804	lipase A, lysosomal acid, cholesterol esterase	10	protein-coding	3988	acid cholesteryl ester hydrolase|cholesterol ester hydrolase|cholesteryl esterase|lysosomal acid lipase|lysosomal acid lipase/cholesteryl ester hydrolase|sterol esterase	MIM:613497|HGNC:HGNC:6617|Ensembl:ENSG00000107798|HPRD:02044|Vega:OTTHUMG00000018716
LONRF2	-0.305862	6.60402	2.46815e-05	0.00113611	0	105.723	96.0519	124	125.603	2251	1743	2137	2396	LON peptidase N-terminal domain and ring finger 2	2	protein-coding	164832	LON peptidase N-terminal domain and RING finger protein 2|RING finger protein 192|neuroblastoma apoptosis-related protease	HGNC:HGNC:24788|Ensembl:ENSG00000170500|HPRD:13503|Vega:OTTHUMG00000130668
LIFR	0.204079	7.15564	2.47806e-05	0.00113715	0	102.154	106.467	90.9257	90.0606	2175	1932	1567	1718	leukemia inhibitory factor receptor alpha	5	protein-coding	3977	CD118 antigen|LIF receptor|leukemia inhibitory factor receptor	MIM:151443|HGNC:HGNC:6597|Ensembl:ENSG00000113594|HPRD:01048|Vega:OTTHUMG00000131138
NEAT1	-0.192752	7.04342	2.52932e-05	0.00115711	0	251.322	231.505	279.218	273.065	5351	4201	4812	5209	nuclear paraspeckle assembly transcript 1 (non-protein coding)	11	ncRNA	283131	-	MIM:612769|HGNC:HGNC:30815
S100A16	-0.189156	8.82247	2.54328e-05	0.00115992	0	414.158	410.108	479.753	460.158	8818	7442	8268	8778	S100 calcium binding protein A16	1	protein-coding	140576	S100 calcium-binding protein A16|aging-associated gene 13 protein|aging-associated protein 13|protein S100-A16|protein S100-F	HGNC:HGNC:20441|Ensembl:ENSG00000188643|HPRD:11529|Vega:OTTHUMG00000013545
PLXNA2	-0.182469	6.35262	2.62373e-05	0.00119295	0	86.138	83.7078	94.7553	98.0287	1834	1519	1633	1870	plexin A2	1	protein-coding	5362	plexin 2|plexin-A2|semaphorin receptor OCT|transmembrane protein OCT	MIM:601054|HGNC:HGNC:9100|Ensembl:ENSG00000076356|HPRD:03033|Vega:OTTHUMG00000036564
ACOX3	-0.34784	4.65222	2.65069e-05	0.00120154	0	15.6871	16.2015	20.1928	20.3397	334	294	348	388	acyl-CoA oxidase 3, pristanoyl	4	protein-coding	8310	BRCACox|acyl-Coenzyme A oxidase 3, pristanoyl|branched-chain acyl-CoA oxidase|peroxisomal acyl-coenzyme A oxidase 3|pristanoyl-CoA oxidase	MIM:603402|HGNC:HGNC:121|Ensembl:ENSG00000087008|HPRD:04552|Vega:OTTHUMG00000090509
FKBP1A	-0.157796	8.11816	2.68025e-05	0.00121125	0	335.112	342.491	381.458	374.396	7135	6215	6574	7142	FK506 binding protein 1A, 12kDa	20	protein-coding	2280	12 kDa FK506-binding protein|12 kDa FKBP|FK506 binding protein12|FK506-binding protein 1|FK506-binding protein 12|FK506-binding protein 1A (12kD)|FK506-binding protein, T-cell, 12-kD|FKBP12-Exip3|PPIase FKBP1A|calstabin 1|calstabin-1|immunophilin FKBP12|peptidyl-prolyl cis-trans isomerase FKBP1A|protein kinase C inhibitor 2|rotamase	MIM:186945|HGNC:HGNC:3711|Ensembl:ENSG00000088832|HPRD:01741|Vega:OTTHUMG00000031666
SPEG	-0.216107	6.68643	2.71237e-05	0.00122205	0	85.8093	80.1259	98.4109	94.6737	1827	1454	1696	1806	SPEG complex locus	2	protein-coding	10290	aortic preferentially expressed gene 1|aortic preferentially expressed protein 1|nuclear protein, marker for differentiated aortic smooth muscle and down-regulated with vascular injury|striated muscle preferentially expressed protein kinase	MIM:615950|HGNC:HGNC:16901|Ensembl:ENSG00000072195|HPRD:10653|Vega:OTTHUMG00000058925
SLC44A2	0.181778	6.2585	2.74691e-05	0.00123387	0	120.753	118.315	104.155	106.626	2571	2147	1795	2034	solute carrier family 44 (choline transporter), member 2	19	protein-coding	57153	choline transporter-like protein 2|solute carrier family 44, member 2	MIM:606106|HGNC:HGNC:17292|Ensembl:ENSG00000129353|HPRD:16198|Vega:OTTHUMG00000180585
AKR1B1	-0.164083	7.89419	2.77059e-05	0.00124076	0	377.664	377.264	428.749	417.225	8041	6846	7389	7959	aldo-keto reductase family 1, member B1 (aldose reductase)	7	protein-coding	231	Lii5-2 CTCL tumor antigen|aldehyde reductase 1|aldo-keto reductase family 1 member B1|aldose reductase|low Km aldose reductase	MIM:103880|HGNC:HGNC:381|Ensembl:ENSG00000085662|HPRD:00071|Vega:OTTHUMG00000155322
PLP2	0.172099	7.7698	2.89701e-05	0.00129347	0	330.368	342.546	296.393	300.639	7034	6216	5108	5735	proteolipid protein 2 (colonic epithelium-enriched)	X	protein-coding	5355	A4 differentiation-dependent protein|differentiation-dependent protein A4|intestinal membrane A4 protein|proteolipid protein 2	MIM:300112|HGNC:HGNC:9087|Ensembl:ENSG00000102007|HPRD:02121|Vega:OTTHUMG00000021513
NAT14	-0.290011	5.22421	2.94882e-05	0.00131267	0	30.106	27.9945	36.3238	34.9129	641	508	626	666	N-acetyltransferase 14 (GCN5-related, putative)	19	protein-coding	57106	K562 cell-derived leucine-zipper-like protein 1|K562 cells-derived leucine zipper-like protein 1|K562 cells-derived leucine-zipper-like protein 1|N-acetyltransferase 14	HGNC:HGNC:28918|Ensembl:ENSG00000090971|HPRD:10036|Vega:OTTHUMG00000180854
JAKMIP2-AS1	-0.385202	2.68128	3.06577e-05	0.00135968	0	16.4855	14.9892	21.4694	19.8154	351	272	370	378	JAKMIP2 antisense RNA 1	5	ncRNA	153469	-	HGNC:HGNC:27203
TMEM219	-0.278478	5.16169	3.08637e-05	0.00135968	0	29.8712	28.27	36.4979	34.2314	636	513	629	653	transmembrane protein 219	16	protein-coding	124446	insulin-like growth factor binding protein-3 receptor|insulin-like growth factor-binding protein 3 receptor	HGNC:HGNC:25201|Ensembl:ENSG00000149932|HPRD:18546
PMEPA1	-0.164876	8.39243	3.07626e-05	0.00135968	0	502.033	528.037	570.621	583.769	10689	9582	9834	11136	prostate transmembrane protein, androgen induced 1	20	protein-coding	56937	prostate transmembrane protein androgen induced 1|protein TMEPAI|solid tumor-associated 1 protein|transmembrane, prostate androgen induced RNA	MIM:606564|HGNC:HGNC:14107|Ensembl:ENSG00000124225|HPRD:09415|Vega:OTTHUMG00000032831
FST	0.362785	3.6805	3.09101e-05	0.00135968	0	36.0709	38.6853	29.2448	28.832	768	702	504	550	follistatin	5	protein-coding	10468	activin-binding protein|follistatin isoform FST317	MIM:136470|HGNC:HGNC:3971|Ensembl:ENSG00000134363|HPRD:00641|Vega:OTTHUMG00000131183
LOX	0.196177	8.49756	3.11573e-05	0.00136651	0	593.855	569.698	517.006	498.846	12644	10338	8910	9516	lysyl oxidase	5	protein-coding	4015	protein-lysine 6-oxidase	MIM:153455|HGNC:HGNC:6664|Ensembl:ENSG00000113083|HPRD:01087|Vega:OTTHUMG00000128914
SESN3	-0.256759	7.36435	3.20094e-05	0.00139975	0	99.148	90.4309	113.091	113.65	2111	1641	1949	2168	sestrin 3	11	protein-coding	143686	sestrin-3	MIM:607768|HGNC:HGNC:23060|Ensembl:ENSG00000149212|HPRD:09682|Vega:OTTHUMG00000167829
NUP214	0.164852	6.9495	3.21547e-05	0.00140198	0	166.546	165.211	150.518	145.575	3546	2998	2594	2777	nucleoporin 214kDa	9	protein-coding	8021	CAN protein, putative oncogene|nuclear pore complex protein Nup214	MIM:114350|HGNC:HGNC:8064|Ensembl:ENSG00000126883|HPRD:00258|Vega:OTTHUMG00000020816
GSN-AS1	-0.645157	2.46058	3.32178e-05	0.0014441	1	4.7437	3.74729	7.31119	6.13335	101	68	126	117	GSN antisense RNA 1	9	ncRNA	57000	-	HGNC:HGNC:23372|Ensembl:ENSG00000235865
FAM3C	0.174224	6.81744	3.33811e-05	0.00144697	0	248.128	250.021	225.718	215.873	5283	4537	3890	4118	family with sequence similarity 3, member C	7	protein-coding	10447	interleukin-like EMT inducer|interleukin-like epithelial-mesenchymal transition inducer|predicted osteoblast protein|protein FAM3C	MIM:608618|HGNC:HGNC:18664|Ensembl:ENSG00000196937|HPRD:12270|Vega:OTTHUMG00000156979
STK16	-0.381893	4.50238	3.35032e-05	0.00144804	0	16.5795	15.0994	21.7015	19.763	353	274	374	377	serine/threonine kinase 16	2	protein-coding	8576	TGF-beta-stimulated factor 1|TSF-1|hPSK|myristoylated and palmitoylated serine/threonine-protein kinase|protein kinase PKL12|protein kinase expressed in day 12 fetal liver|serine/threonine-protein kinase 16|tyrosine-protein kinase STK16	MIM:604719|HGNC:HGNC:11394|Ensembl:ENSG00000115661|HPRD:05281|Vega:OTTHUMG00000154520
SERPINE1	-0.199521	9.03131	3.37797e-05	0.00145576	0	718.647	684.927	839.568	772.592	15301	12429	14469	14738	serpin peptidase inhibitor, clade E (nexin, plasminogen activator inhibitor type 1), member 1	7	protein-coding	5054	endothelial plasminogen activator inhibitor|plasminogen activator inhibitor 1|serine (or cysteine) proteinase inhibitor, clade E (nexin, plasminogen activator inhibitor type 1), member 1|serpin E1	MIM:173360|HGNC:HGNC:8583|Ensembl:ENSG00000106366|HPRD:01418|Vega:OTTHUMG00000157107
BAG3	0.227555	7.2044	3.57105e-05	0.00153452	0	163.211	161.299	140.305	136.926	3475	2927	2418	2612	BCL2-associated athanogene 3	10	protein-coding	9531	BAG family molecular chaperone regulator 3|BCL2-binding athanogene 3|bcl-2-binding protein Bis|docking protein CAIR-1	MIM:603883|HGNC:HGNC:939|Ensembl:ENSG00000151929|HPRD:04860|Vega:OTTHUMG00000019155
GFRA1	-0.155429	6.11797	3.63914e-05	0.00155927	0	143.673	146.75	162.645	160.725	3059	2663	2803	3066	GDNF family receptor alpha 1	10	protein-coding	2674	GDNF family receptor alpha-1|GDNF receptor alpha-1|GDNFR-alpha-1|GPI-linked anchor protein|Glial cell line-derived neurotrophic factor receptor alpha|PI-linked cell-surface accessory protein|RET ligand 1|TGF-beta related neurotrophic factor receptor 1|TGF-beta-related neurotrophic factor receptor 1	MIM:601496|HGNC:HGNC:4243|Ensembl:ENSG00000151892|HPRD:03291|Vega:OTTHUMG00000019097
NDN	-0.588517	5.20671	3.68377e-05	0.00157386	1	5.0255	4.5739	7.94947	6.60514	107	83	137	126	necdin, melanoma antigen (MAGE) family member	15	protein-coding	4692	Prader-Willi syndrome chromosome region|necdin|necdin homolog	MIM:602117|HGNC:HGNC:7675|Ensembl:ENSG00000182636|HPRD:03667|Vega:OTTHUMG00000129161
RACGAP1	0.195237	7.15998	3.69947e-05	0.00157604	0	153.865	156.725	135.489	135.72	3276	2844	2335	2589	Rac GTPase activating protein 1	12	protein-coding	29127	GTPase activating protein|male germ cell RacGap|protein CYK4 homolg|protein CYK4 homolog|rac GTPase-activating protein 1	MIM:604980|HGNC:HGNC:9804|Ensembl:ENSG00000161800|HPRD:05402|Vega:OTTHUMG00000169811
SNF8	-0.238646	5.7751	3.71881e-05	0.00157975	0	35.6012	34.8278	40.9078	42.1995	758	632	705	805	SNF8, ESCRT-II complex subunit	17	protein-coding	11267	EAP30 subunit of ELL complex|ELL-associated protein of 30 kDa|ESCRT-II complex subunit VPS22|SNF8, ESCRT-II complex subunit, homolog|hVps22|vacuolar-sorting protein SNF8	MIM:610904|HGNC:HGNC:17028|HPRD:16847
C7orf50	-0.186641	6.44878	3.79979e-05	0.00160955	0	98.8192	98.697	113.846	111.029	2104	1791	1962	2118	chromosome 7 open reading frame 50	7	protein-coding	84310	uncharacterized protein C7orf50	HGNC:HGNC:22421|Ensembl:ENSG00000146540|HPRD:14413|Vega:OTTHUMG00000151477
SEC14L2	-0.203479	6.24553	3.83473e-05	0.00161754	0	79.3747	78.638	90.9257	91.0566	1690	1427	1567	1737	SEC14-like 2 (S. cerevisiae)	22	protein-coding	23541	SEC14-like protein 2|alpha-tocopherol-associated protein|squalene transfer protein|supernatant protein factor|tocopherol-associated protein	MIM:607558|HGNC:HGNC:10699|Ensembl:ENSG00000100003|HPRD:06344|Vega:OTTHUMG00000151024
PTPN1	0.171205	6.89276	3.84041e-05	0.00161754	0	136.064	139.256	118.952	125.288	2897	2527	2050	2390	protein tyrosine phosphatase, non-receptor type 1	20	protein-coding	5770	protein tyrosine phosphatase, placental|protein-tyrosine phosphatase 1B|tyrosine-protein phosphatase non-receptor type 1	MIM:176885|HGNC:HGNC:9642|Ensembl:ENSG00000196396|HPRD:01477|Vega:OTTHUMG00000032729
SPACA6P	-0.553065	2.40348	3.85631e-05	0.00161965	0	5.54214	4.79433	7.77539	7.49631	118	87	134	143	sperm acrosome associated 6, pseudogene	19	ncRNA	147650	-	HGNC:HGNC:27113|Ensembl:ENSG00000182310|HPRD:17301
FJX1	-0.361986	5.39022	3.98812e-05	0.00167029	0	14.372	16.3117	19.3224	19.9203	306	296	333	380	four jointed box 1 (Drosophila)	11	protein-coding	24147	four-jointed box protein 1|four-jointed protein homolog|putative secreted ligand homologous to fjx1	MIM:612206|HGNC:HGNC:17166|Ensembl:ENSG00000179431|HPRD:16897|Vega:OTTHUMG00000166310
CLDND1	-0.21374	6.32121	4.00899e-05	0.00167432	0	54.3881	55.8236	65.2205	62.5916	1158	1013	1124	1194	claudin domain containing 1	3	protein-coding	56650	claudin domain containing 1 protein|claudin domain-containing protein 1|membrane protein GENX-3745	HGNC:HGNC:1322|Ensembl:ENSG00000080822|HPRD:12822|Vega:OTTHUMG00000160050
FAHD2A	-0.331192	4.12797	4.18079e-05	0.00174117	0	15.9689	17.4139	21.4113	20.4969	340	316	369	391	fumarylacetoacetate hydrolase domain containing 2A	2	protein-coding	51011	fumarylacetoacetate hydrolase domain containing 1|fumarylacetoacetate hydrolase domain-containing protein 2A	HGNC:HGNC:24252|Ensembl:ENSG00000115042|HPRD:13287|Vega:OTTHUMG00000130397
DNAJB12	-0.291584	5.67404	4.24586e-05	0.00176334	0	37.7147	36.0401	44.7375	45.6069	803	654	771	870	DnaJ (Hsp40) homolog, subfamily B, member 12	10	protein-coding	54788	dnaJ homolog subfamily B member 12	MIM:608376|HGNC:HGNC:14891|Ensembl:ENSG00000148719|HPRD:07086|Vega:OTTHUMG00000018436
DENND5B	-0.265132	4.95104	4.26378e-05	0.00176585	0	31.0924	29.3721	35.4535	37.2719	662	533	611	711	DENN/MADD domain containing 5B	12	protein-coding	160518	DENN domain-containing protein 5B|rab6IP1-like protein	HGNC:HGNC:28338|Ensembl:ENSG00000170456|HPRD:11321|Vega:OTTHUMG00000169034
ALDOC	-0.489154	4.39553	4.46318e-05	0.00184306	0	12.0236	8.4314	15.8989	13.1579	256	153	274	251	aldolase C, fructose-bisphosphate	17	protein-coding	230	aldolase 3|brain-type aldolase|fructoaldolase C|fructose-1,6-biphosphate triosephosphate lyase|fructose-bisphosphate aldolase C	MIM:103870|HGNC:HGNC:418|Ensembl:ENSG00000109107|HPRD:02386|Vega:OTTHUMG00000132605
PVR	0.195838	6.28856	4.47502e-05	0.00184306	0	73.316	76.5439	64.6402	65.999	1561	1389	1114	1259	poliovirus receptor	19	protein-coding	5817	nectin-like protein 5	MIM:173850|HGNC:HGNC:9705|Ensembl:ENSG00000073008|HPRD:01434|Vega:OTTHUMG00000151527
DGCR6	-1.05376	0.772227	4.50746e-05	0.00184554	1	1.17418	1.26747	2.37904	2.67351	25	23	41	51	DiGeorge syndrome critical region gene 6	22	protein-coding	8214	DiGeorge syndrome critical region protein 6|protein DGCR6	MIM:601279|HGNC:HGNC:2846|Ensembl:ENSG00000183628|HPRD:03177|Vega:OTTHUMG00000150162
CXCR4	-0.294828	3.55255	4.51826e-05	0.00184554	0	24.6109	24.5227	31.2176	29.1465	524	445	538	556	chemokine (C-X-C motif) receptor 4	2	protein-coding	7852	C-X-C chemokine receptor type 4|CD184 antigen|LPS-associated protein 3|SDF-1 receptor|fusin|leukocyte-derived seven transmembrane domain receptor|lipopolysaccharide-associated protein 3|neuropeptide Y receptor Y3|seven transmembrane helix receptor|seven-transmembrane-segment receptor, spleen|stromal cell-derived factor 1 receptor	MIM:162643|HGNC:HGNC:2561|Ensembl:ENSG00000121966|HPRD:01217|Vega:OTTHUMG00000153583
S100A6	-0.1696	9.73628	4.51107e-05	0.00184554	0	734.71	688.895	829.936	771.858	15643	12501	14303	14724	S100 calcium binding protein A6	1	protein-coding	6277	MLN 4|S100 calcium-binding protein A6 (calcyclin)|calcyclin|growth factor-inducible protein 2A9|prolactin receptor-associated protein|protein S100-A6	MIM:114110|HGNC:HGNC:10496|Ensembl:ENSG00000197956|HPRD:00237|Vega:OTTHUMG00000013549
C6orf62	0.17568	7.52257	4.63504e-05	0.00188612	0	154.898	159.866	133.458	144.841	3298	2901	2300	2763	chromosome 6 open reading frame 62	6	protein-coding	81688	HBV X-transactivated gene 12 protein|HBV X-transactivated protein 12|HBV XAg-transactivated protein 12|uncharacterized protein C6orf62	HGNC:HGNC:20998|HPRD:12891
CXCL5	0.280687	2.50309	4.64299e-05	0.00188612	0	25.5502	26.0106	20.599	21.755	544	472	355	415	chemokine (C-X-C motif) ligand 5	4	protein-coding	6374	C-X-C motif chemokine 5|epithelial-derived neutrophil-activating protein 78|neutrophil-activating peptide ENA-78|neutrophil-activating protein 78|small inducible cytokine subfamily B (Cys-X-Cys), member 5 (epithelial-derived neutrophil-activating peptide 78)	MIM:600324|HGNC:HGNC:10642|Ensembl:ENSG00000163735|HPRD:08976|Vega:OTTHUMG00000160871
LOC100506123	-0.39631	4.06136	4.73848e-05	0.00191966	0	13.1508	14.4381	18.9743	17.2992	280	262	327	330	uncharacterized LOC100506123	2	ncRNA	100506123	-	Ensembl:ENSG00000230606
ORAI2	-0.157445	7.36408	4.81945e-05	0.00194716	0	166.828	163.007	182.374	185.573	3552	2958	3143	3540	ORAI calcium release-activated calcium modulator 2	7	protein-coding	80228	CAP-binding protein complex interacting protein 2|CAP-binding protein complex-interacting protein 2|H_NH0514P08.8|protein orai-2|putative protein ORAI2-2|transmembrane protein 142B	MIM:610929|HGNC:HGNC:21667|Ensembl:ENSG00000160991|HPRD:09860
FAU	0.181367	7.55671	4.84135e-05	0.00195071	0	184.441	186.979	165.024	162.508	3927	3393	2844	3100	Finkel-Biskis-Reilly murine sarcoma virus (FBR-MuSV) ubiquitously expressed	11	protein-coding	2197	40S ribosomal protein S30|FAU-encoded ubiquitin-like protein|FBR-MuSV-associated ubiquitously expressed|Finkel-Biskis-Reilly murine sarcoma virus (FBR-MuSV) ubiquitously expressed (fox derived)|monoclonal nonspecific suppressor factor beta|ribosomal protein S30|ubiquitin-like protein fubi and ribosomal protein S30|ubiquitin-like-S30 fusion protein	MIM:134690|HGNC:HGNC:3597|HPRD:00002
MLPH	-0.199789	6.09457	4.87698e-05	0.00195975	0	182.092	186.593	215.158	208.272	3877	3386	3708	3973	melanophilin	2	protein-coding	79083	exophilin-3|slp homolog lacking C2 domains a|synaptotagmin-like protein 2a	MIM:606526|HGNC:HGNC:29643|Ensembl:ENSG00000115648|HPRD:09409|Vega:OTTHUMG00000133298
CTSD	-0.15594	8.59999	4.99474e-05	0.00200167	0	381.281	363.046	411.69	417.854	8118	6588	7095	7971	cathepsin D	11	protein-coding	1509	ceroid-lipofuscinosis, neuronal 10|epididymis secretory sperm binding protein Li 130P|lysosomal aspartyl peptidase|lysosomal aspartyl protease	MIM:116840|HGNC:HGNC:2529|Ensembl:ENSG00000117984|HPRD:00291|Vega:OTTHUMG00000044760
DCP2	0.209948	6.54422	5.08436e-05	0.00202651	0	98.4904	96.6029	87.8503	81.0441	2097	1753	1514	1546	decapping mRNA 2	5	protein-coding	167227	DCP2 decapping enzyme homolog|hDpc|m7GpppN-mRNA hydrolase|mRNA-decapping enzyme 2|nudix (nucleoside diphosphate linked moiety X)-type motif 20	MIM:609844|HGNC:HGNC:24452|Ensembl:ENSG00000172795|HPRD:13125|Vega:OTTHUMG00000162853
CHMP2B	0.283333	5.43175	5.0917e-05	0.00202651	0	45.3704	45.2981	35.3374	39.0542	966	822	609	745	charged multivesicular body protein 2B	3	protein-coding	25978	VPS2 homolog B|charged multivesicular body protein 2b|chromatin modifying protein 2B|vacuolar protein-sorting-associated protein 2-2	MIM:609512|HGNC:HGNC:24537|Ensembl:ENSG00000083937|HPRD:13174|Vega:OTTHUMG00000158982
GADD45B	0.413436	4.21318	5.09763e-05	0.00202651	0	16.7673	17.7445	12.1853	13.6297	357	322	210	260	growth arrest and DNA-damage-inducible, beta	19	protein-coding	4616	growth arrest and DNA damage-inducible protein GADD45 beta|myeloid differentiation primary response protein MyD118|negative growth regulatory protein MyD118	MIM:604948|HGNC:HGNC:4096|Ensembl:ENSG00000099860|HPRD:05382|Vega:OTTHUMG00000180434
GOT1	0.212804	5.9724	5.16215e-05	0.00204669	0	74.4432	78.3073	64.8143	66.7853	1585	1421	1117	1274	glutamic-oxaloacetic transaminase 1, soluble	10	protein-coding	2805	aspartate aminotransferase 1|aspartate aminotransferase, cytoplasmic|aspartate transaminase 1|cysteine aminotransferase, cytoplasmic|cysteine transaminase, cytoplasmic|glutamate oxaloacetate transaminase 1|growth-inhibiting protein 18|transaminase A	MIM:138180|HGNC:HGNC:4432|Ensembl:ENSG00000120053|HPRD:00687|Vega:OTTHUMG00000018882
MUL1	0.241446	5.61235	5.24352e-05	0.00207342	0	62.1847	68.6636	53.5574	56.8252	1324	1246	923	1084	mitochondrial E3 ubiquitin protein ligase 1	1	protein-coding	79594	E3 SUMO-protein ligase MUL1|E3 ubiquitin ligase|E3 ubiquitin-protein ligase MUL1|growth inhibition and death E3 ligase|mitochondria-anchored protein ligase|mitochondrial E3 ubiquitin ligase 1|mitochondrial ubiquitin ligase activator of NF-kB|mitochondrial ubiquitin ligase activator of NFKB 1|mitochondrial-anchored protein ligase|putative NF-kappa-B-activating protein 266|ring finger protein 218	MIM:612037|HGNC:HGNC:25762|Ensembl:ENSG00000090432|HPRD:07799|Vega:OTTHUMG00000002838
AURKA	0.284117	6.80217	5.46852e-05	0.00215666	0	152.785	160.031	126.901	129.901	3253	2904	2187	2478	aurora kinase A	20	protein-coding	6790	ARK-1|Aurora-A kinase|IPL1-related kinase|aurora 2|aurora-related kinase 1|aurora/IPL1-like kinase|aurora/IPL1-related kinase 1|breast tumor-amplified kinase|breast-tumor-amplified kinase|hARK1|protein phosphatase 1, regulatory subunit 47|serine/threonine kinase 6|serine/threonine protein kinase 15|serine/threonine-protein kinase 15|serine/threonine-protein kinase 6|serine/threonine-protein kinas…	MIM:603072|HGNC:HGNC:11393|Ensembl:ENSG00000087586|HPRD:04066|HPRD:04352|Vega:OTTHUMG00000032796
TUBGCP6	-0.26973	5.75032	5.51632e-05	0.00216975	0	43.4448	38.7404	48.9734	50.3249	925	703	844	960	tubulin, gamma complex associated protein 6	22	protein-coding	85378	gamma-tubulin complex component 6	MIM:610053|HGNC:HGNC:18127|Ensembl:ENSG00000128159|HPRD:15589|Vega:OTTHUMG00000030150
C15orf62	-0.314564	4.37212	5.53624e-05	0.00217184	0	24.6109	24.6329	30.4053	30.824	524	447	524	588	chromosome 15 open reading frame 62	15	protein-coding	643338	uncharacterized protein C15orf62, mitochondrial|uncharacterized protein FLJ75552, mitochondrial	HGNC:HGNC:34489|Ensembl:ENSG00000188277|Vega:OTTHUMG00000172536
MAP4K2	-0.343726	4.2635	5.7043e-05	0.00223188	0	28.6501	24.5778	36.2658	31.6103	610	446	625	603	mitogen-activated protein kinase kinase kinase kinase 2	11	protein-coding	5871	B lymphocyte serine/threonine protein kinase|MAPK/ERK kinase kinase kinase 2|MEK kinase kinase 2|MEKKK 2|Rab8 interacting protein|germinal centre kinase (GC kinase)	MIM:603166|HGNC:HGNC:6864|Ensembl:ENSG00000168067|HPRD:04408|Vega:OTTHUMG00000045328
RBM15B	-0.190763	7.03984	5.75352e-05	0.00224523	0	95.6254	101.452	113.556	111.187	2036	1841	1957	2121	RNA binding motif protein 15B	3	protein-coding	29890	RNA-binding motif protein 15B|chromosome 3p21.1 gene sequence|huOTT3|one twenty two protein 3|one-twenty two protein 3|putative RNA-binding protein 15B	MIM:612602|HGNC:HGNC:24303|Ensembl:ENSG00000259956|HPRD:11486|Vega:OTTHUMG00000156896
LINC01061	-0.84649	2.70455	5.87497e-05	0.00228065	1	1.92566	2.09407	3.59757	3.6171	41	38	62	69	long intergenic non-protein coding RNA 1061	4	ncRNA	401149	-	HGNC:HGNC:49084
C1orf233	-0.447349	3.20777	5.86035e-05	0.00228065	0	7.98444	7.6599	10.7347	10.6416	170	139	185	203	chromosome 1 open reading frame 233	1	protein-coding	643988	fibronectin type-III domain-containing transmembrane protein C1orf233	HGNC:HGNC:42951|Ensembl:ENSG00000228594
PFN2	-0.144653	8.43706	5.95923e-05	0.00230734	0	376.302	388.451	416.448	428.6	8012	7049	7177	8176	profilin 2	3	protein-coding	5217	profilin II|profilin-2	MIM:176590|HGNC:HGNC:8882|Ensembl:ENSG00000070087|HPRD:01451|Vega:OTTHUMG00000159683
CLDN11	-0.166851	6.69597	6.03536e-05	0.00232901	0	372.545	383.271	434.784	413.713	7932	6955	7493	7892	claudin 11	3	protein-coding	5010	claudin-11|oligodendrocyte transmembrane protein|oligodendrocyte-specific protein	MIM:601326|HGNC:HGNC:8514|HPRD:03207
KRT6A	1.37007	-1.19549	6.04652e-05	0.00232901	1	1.78476	1.48789	0.638279	0.629061	38	27	11	12	keratin 6A	12	protein-coding	3853	KDAMP|cytokeratin 6A|cytokeratin 6C|cytokeratin 6D|kamp-keratin derived antimicrobial peptide|keratin, epidermal type II, K6A|keratin, type II cytoskeletal 6A|type-II keratin Kb6	MIM:148041|HGNC:HGNC:6443|Ensembl:ENSG00000205420|HPRD:01011|HPRD:17246|Vega:OTTHUMG00000169597
MRPL9	0.252603	5.79193	6.1436e-05	0.00236029	0	53.5897	49.872	40.7338	46.0787	1141	905	702	879	mitochondrial ribosomal protein L9	1	protein-coding	65005	39S ribosomal protein L9, mitochondrial	MIM:611824|HGNC:HGNC:14277|Ensembl:ENSG00000143436|HPRD:14774|Vega:OTTHUMG00000013063
SNRPC	0.204237	6.52844	6.28168e-05	0.00240711	0	79.2808	78.2522	67.1933	69.5113	1688	1420	1158	1326	small nuclear ribonucleoprotein polypeptide C	6	protein-coding	6631	U1 small nuclear RNP specific C|U1 small nuclear ribonucleoprotein C|U1 snRNP C|U1 snRNP protein C|U1-C|U1C	MIM:603522|HGNC:HGNC:11157|HPRD:04630
ERI1	0.19365	6.72872	6.381e-05	0.00243889	0	86.4198	82.2751	75.3169	72.4469	1840	1493	1298	1382	exoribonuclease 1	8	protein-coding	90459	3' exoribonuclease|3'-5' exonuclease ERI1|3'-5' exoribonuclease 1|Eri-1 homolog|enhanced RNAi three prime mRNA exonuclease homolog 1|histone mRNA 3' end-specific exonuclease|histone mRNA 3'-end-specific exoribonuclease|histone mRNA 3'-exonuclease 1|protein 3'hExo|three prime histone mRNA exonuclease 1|three prime mRNA exonuclease 1	MIM:608739|HGNC:HGNC:23994|Ensembl:ENSG00000104626|HPRD:11784|Vega:OTTHUMG00000129328
SEMA6A	-0.411711	6.48867	6.74855e-05	0.00257276	0	16.0628	15.3749	19.8447	21.9647	342	279	342	419	sema domain, transmembrane domain (TM), and cytoplasmic domain, (semaphorin) 6A	5	protein-coding	57556	SEMA6A-1|sema VIa|semaphorin 6A-1|semaphorin VIA|semaphorin-6A|semaphorin-6A-1	MIM:605885|HGNC:HGNC:10738|Ensembl:ENSG00000092421|HPRD:06906|Vega:OTTHUMG00000162987
BRD1	0.243912	5.71002	6.80833e-05	0.00258891	0	41.2843	38.7955	34.1769	33.6024	879	704	589	641	bromodomain containing 1	22	protein-coding	23774	BR140-like protein|bromodomain and PHD finger-containing protein 2|bromodomain-containing protein 1	MIM:604589|HGNC:HGNC:1102|Ensembl:ENSG00000100425|HPRD:06848|Vega:OTTHUMG00000150288
CD276	-0.163105	7.43615	7.08211e-05	0.00268614	0	231.455	218.5	254.731	249.475	4928	3965	4390	4759	CD276 molecule	15	protein-coding	80381	B7 homolog 3|CD276 antigen|costimulatory molecule	MIM:605715|HGNC:HGNC:19137|Ensembl:ENSG00000103855|HPRD:05756|Vega:OTTHUMG00000137585
STX1A	-0.193146	5.21527	7.14014e-05	0.00270126	0	69.4646	69.5453	81.2354	77.7939	1479	1262	1400	1484	syntaxin 1A (brain)	7	protein-coding	6804	neuron-specific antigen HPC-1|syntaxin-1A	MIM:186590|HGNC:HGNC:11433|Ensembl:ENSG00000106089|HPRD:01721|Vega:OTTHUMG00000137422
TRIP6	-0.190414	7.5981	7.2845e-05	0.00274888	0	318.532	336.319	373.567	373.453	6782	6103	6438	7124	thyroid hormone receptor interactor 6	7	protein-coding	7205	OPA-interacting protein 1|TR-interacting protein 6|thyroid hormone receptor interacting protein 6|thyroid receptor-interacting protein 6|zyxin related protein 1	MIM:602933|HGNC:HGNC:12311|Ensembl:ENSG00000087077|HPRD:04242|Vega:OTTHUMG00000157029
PGD	-0.136937	8.41491	7.30442e-05	0.00274942	0	276.121	272.45	296.625	306.51	5879	4944	5112	5847	phosphogluconate dehydrogenase	1	protein-coding	5226	6-phosphogluconate dehydrogenase, decarboxylating	MIM:172200|HGNC:HGNC:8891|Ensembl:ENSG00000142657|HPRD:01391|Vega:OTTHUMG00000001905
DGKA	-0.376056	4.85485	7.36351e-05	0.00276466	0	11.0843	12.1236	15.0286	14.9926	236	220	259	286	diacylglycerol kinase, alpha 80kDa	12	protein-coding	1606	80 kDa diacylglycerol kinase|DAG kinase alpha|diacylglycerol kinase alpha|diglyceride kinase alpha	MIM:125855|HGNC:HGNC:2849|Ensembl:ENSG00000065357|HPRD:00517|Vega:OTTHUMG00000170109
TTI1	-0.227407	5.76137	7.41895e-05	0.00277846	0	51.6171	47.0064	58.0833	57.664	1099	853	1001	1100	TELO2 interacting protein 1	20	protein-coding	9675	TEL2-interacting protein 1 homolog|TELO2-interacting protein 1 homolog|Tel two interacting protein 1|Tel2 interacting protein 1 homolog|smg-10 homolog, nonsense mediated mRNA decay factor	MIM:614425|HGNC:HGNC:29029|Ensembl:ENSG00000101407|HPRD:13799|Vega:OTTHUMG00000032433
LINC00526	-1.60248	-0.247005	7.45034e-05	0.00278321	1	0.610575	0.220429	1.10248	1.52023	13	4	19	29	long intergenic non-protein coding RNA 526	18	ncRNA	147525	-	HGNC:HGNC:28278
GMPPB	0.249583	5.29167	7.62508e-05	0.00284134	0	36.5875	40.8895	32.9004	32.0821	779	742	567	612	GDP-mannose pyrophosphorylase B	3	protein-coding	29925	GTP-mannose-1-phosphate guanylyltransferase beta|mannose-1-phosphate guanyltransferase beta	MIM:615320|HGNC:HGNC:22932|Ensembl:ENSG00000173540|HPRD:13589|Vega:OTTHUMG00000158151
PPT2	-0.538071	3.57162	7.72164e-05	0.00287014	0	5.58911	6.00669	8.41367	8.38748	119	109	145	160	palmitoyl-protein thioesterase 2	6	protein-coding	9374	S-thioesterase G14|VE-statin2|lysosomal thioesterase PPT2|palmitoyl-protein hydrolase 2	MIM:603298|HGNC:HGNC:9326|Ensembl:ENSG00000221988|HPRD:04486|Vega:OTTHUMG00000031257
LRRC58	0.163832	7.11401	7.76471e-05	0.00287895	0	161.286	170.943	147.442	148.825	3434	3102	2541	2839	leucine rich repeat containing 58	3	protein-coding	116064	leucine-rich repeat-containing protein 58	HGNC:HGNC:26968|Ensembl:ENSG00000163428|Vega:OTTHUMG00000159407
PPL	-0.299362	6.41595	8.18466e-05	0.0030271	0	89.9894	88.3369	108.217	111.239	1916	1603	1865	2122	periplakin	16	protein-coding	5493	190 kDa paraneoplastic pemphigus antigen|195 kDa cornified envelope precursor protein	MIM:602871|HGNC:HGNC:9273|Ensembl:ENSG00000118898|HPRD:04187|Vega:OTTHUMG00000129528
LINC01000	-0.191145	6.74208	8.42193e-05	0.00310713	0	94.733	89.3839	106.709	103.795	2017	1622	1839	1980	long intergenic non-protein coding RNA 1000	7	ncRNA	402483	-	HGNC:HGNC:38541
MYL6	-0.13699	9.33502	8.51891e-05	0.00313209	0	449.9	454.965	508.012	487.103	9579	8256	8755	9292	myosin, light chain 6, alkali, smooth muscle and non-muscle	12	protein-coding	4637	17 kDa myosin light chain|myosin light chain A3|myosin light chain alkali 3|myosin light polypeptide 6|myosin, light polypeptide 6, alkali, smooth muscle and non-muscle	MIM:609931|HGNC:HGNC:7587|Ensembl:ENSG00000092841|HPRD:17618|Vega:OTTHUMG00000170200
HMMR	0.204019	5.95869	8.53172e-05	0.00313209	0	80.1262	85.0855	71.2551	71.9751	1706	1544	1228	1373	hyaluronan-mediated motility receptor (RHAMM)	5	protein-coding	3161	hyaluronan mediated motility receptor|intracellular hyaluronic acid-binding protein|receptor for hyaluronan-mediated motility	MIM:600936|HGNC:HGNC:5012|Ensembl:ENSG00000072571|HPRD:02963|Vega:OTTHUMG00000130381
MAD2L2	-0.163154	6.04041	8.66472e-05	0.00317308	0	109.105	104.373	119.764	119.522	2323	1894	2064	2280	MAD2 mitotic arrest deficient-like 2 (yeast)	1	protein-coding	10459	MAD2 (mitotic arrest deficient, yeast, homolog)-like 2|MAD2-like protein 2|REV7 homolog|hREV7|mitotic arrest deficient 2-like protein 2|mitotic arrest deficient homolog-like 2|mitotic spindle assembly checkpoint protein MAD2B|polymerase (DNA-directed), zeta 2, accessory subunit	MIM:604094|HGNC:HGNC:6764|Ensembl:ENSG00000116670|HPRD:07246|Vega:OTTHUMG00000002231
SH3D21	-0.27726	3.63597	8.74627e-05	0.00319507	0	37.292	35.2686	45.84	42.3044	794	640	790	807	SH3 domain containing 21	1	protein-coding	79729	SH3 domain-containing protein 21|SH3 domain-containing protein C1orf113	HGNC:HGNC:26236|Ensembl:ENSG00000214193|HPRD:08011|Vega:OTTHUMG00000007868
UGT8	0.177098	4.57785	8.98848e-05	0.00327551	0	68.6662	67.7268	60.9266	59.8133	1462	1229	1050	1141	UDP glycosyltransferase 8	4	protein-coding	7368	2-hydroxyacylsphingosine 1-beta-galactosyltransferase|UDP-galactose ceramide galactosyltransferase|UDP-galactose-ceramide galactosyltransferase|ceramide UDP-galactosyltransferase|cerebroside synthase|uridine diphosphate glycosyltransferase 8	MIM:601291|HGNC:HGNC:12555|Ensembl:ENSG00000174607|HPRD:03186|Vega:OTTHUMG00000132915
CDKN2AIP	0.274096	4.97377	9.05804e-05	0.00329279	0	26.5835	27.9945	21.7015	23.2753	566	508	374	444	CDKN2A interacting protein	4	protein-coding	55602	CDKN2A-interacting protein|collaborates/cooperates with ARF (alternate reading frame) protein|collaborator of ARF	MIM:615914|HGNC:HGNC:24325|Ensembl:ENSG00000168564|HPRD:16683|Vega:OTTHUMG00000160626
KIAA1755	-0.530398	4.69729	9.09478e-05	0.00329808	0	5.49517	4.90454	7.60132	7.49631	117	89	131	143	KIAA1755	20	protein-coding	85449	RP5-1054A22.3|uncharacterized protein KIAA1755	HGNC:HGNC:29372|Ensembl:ENSG00000149633|Vega:OTTHUMG00000032436
CIITA	0.710598	0.95649	9.21313e-05	0.00333287	1	4.64976	4.73922	2.78522	2.93562	99	86	48	56	class II, major histocompatibility complex, transactivator	16	protein-coding	4261	MHC class II transactivator|MHC class II transactivator type III|NLR family, acid domain containing|nucleotide-binding oligomerization domain, leucine rich repeat and acid domain containing	MIM:600005|HGNC:HGNC:7067|Ensembl:ENSG00000179583|HPRD:02475|Vega:OTTHUMG00000129753
SBDSP1	0.282331	4.63362	9.2612e-05	0.00334212	0	28.2743	32.0173	23.9064	25.4246	602	581	412	485	Shwachman-Bodian-Diamond syndrome pseudogene 1	7	pseudo	155370	-	HGNC:HGNC:21646|Ensembl:ENSG00000225648
SNHG17	0.263555	4.58666	9.42983e-05	0.00338957	0	30.4348	32.0173	25.4731	26.4206	648	581	439	504	small nucleolar RNA host gene 17 (non-protein coding)	20	ncRNA	388796	-	HGNC:HGNC:48600|Ensembl:ENSG00000196756
ZNF830	0.382945	4.14633	9.43828e-05	0.00338957	0	13.6205	14.383	11.0248	10.4319	290	261	190	199	zinc finger protein 830	17	protein-coding	91603	coiled-coil domain containing 16|coiled-coil domain-containing protein 16|hypothetical protein MGC20398|orphan maintenance of genome 1	HGNC:HGNC:28291|HPRD:14469
RNF170	-0.386297	4.14172	9.67341e-05	0.00345731	0	9.86313	10.0846	13.0557	13.0006	210	183	225	248	ring finger protein 170	8	protein-coding	81790	E3 ubiquitin-protein ligase RNF170|putative LAG1-interacting protein	MIM:614649|HGNC:HGNC:25358|Ensembl:ENSG00000120925|HPRD:13165|Vega:OTTHUMG00000165277
CXCL14	-0.335974	3.00862	9.66491e-05	0.00345731	0	25.3623	28.8211	34.5831	33.6548	540	523	596	642	chemokine (C-X-C motif) ligand 14	5	protein-coding	9547	C-X-C motif chemokine 14|CXC chemokine in breast and kidney|MIP-2 gamma|bolekine|breast and kidney|chemokine BRAK|small inducible cytokine subfamily B (Cys-X-Cys), member 14 (BRAK)|small-inducible cytokine B14|tumor-suppressing chemokine	MIM:604186|HGNC:HGNC:10640|Ensembl:ENSG00000145824|HPRD:16049|Vega:OTTHUMG00000129139
NELFE	0.18233	6.36904	9.74971e-05	0.00347623	0	76.5097	77.5909	69.0501	66.7853	1629	1408	1190	1274	negative elongation factor complex member E	6	protein-coding	7936	RD RNA binding protein|RD RNA-binding protein|RNA-binding protein RD|major histocompatibility complex gene RD|negative elongation factor E|negative elongation factor polypeptide E|nuclear protein	MIM:154040|HGNC:HGNC:13974|Ensembl:ENSG00000204356|HPRD:01096|Vega:OTTHUMG00000031046
OTUD4	0.177946	6.63625	9.86657e-05	0.00350948	0	106.569	113.796	97.2504	97.2948	2269	2065	1676	1856	OTU deubiquitinase 4	4	protein-coding	54726	HIV-1 induced protein HIN-1|HIV-1-induced protein HIN-1|OTU domain containing 4|OTU domain-containing protein 4	MIM:611744|HGNC:HGNC:24949|Ensembl:ENSG00000164164|HPRD:11033|Vega:OTTHUMG00000161480
EIF2B1	-0.222558	5.69501	0.00010129	0.00358898	0	40.1101	42.9836	47.0585	49.591	854	780	811	946	eukaryotic translation initiation factor 2B, subunit 1 alpha, 26kDa	12	protein-coding	1967	eIF-2B GDP-GTP exchange factor subunit alpha|translation initiation factor eIF-2B subunit alpha	MIM:606686|HGNC:HGNC:3257|HPRD:09458
NCOA3	-0.215221	6.12313	0.000101384	0.00358898	0	55.3745	56.3747	66.497	63.2731	1179	1023	1146	1207	nuclear receptor coactivator 3	20	protein-coding	8202	CBP-interacting protein|amplified in breast cancer 1 protein|class E basic helix-loop-helix protein 42|receptor-associated coactivator 3|steroid receptor coactivator protein 3|thyroid hormone receptor activator molecule 1	MIM:601937|HGNC:HGNC:7670|Ensembl:ENSG00000124151|HPRD:03570|Vega:OTTHUMG00000033061
DUS3L	0.317788	5.06509	0.000101962	0.00360088	0	25.3154	27.2781	19.9607	22.0696	539	495	344	421	dihydrouridine synthase 3-like (S. cerevisiae)	19	protein-coding	56931	tRNA-dihydrouridine(47) synthase [NAD(P)(+)]-like	HGNC:HGNC:26920|Ensembl:ENSG00000141994|HPRD:14252|Vega:OTTHUMG00000162311
CALR	-0.141972	10.4902	0.000104496	0.00368164	0	2041.95	1921.53	2220.74	2153.17	43476	34869	38272	41074	calreticulin	19	protein-coding	811	CRP55|ERp60|HACBP|Sicca syndrome antigen A (autoantigen Ro; calreticulin)|calregulin|endoplasmic reticulum resident protein 60|epididymis secretory sperm binding protein Li 99n|grp60	MIM:109091|HGNC:HGNC:1455|Ensembl:ENSG00000179218|HPRD:00169|Vega:OTTHUMG00000180574
RNF139	-0.302903	4.89573	0.000105008	0.00369093	0	18.693	16.3668	22.2817	21.2308	398	297	384	405	ring finger protein 139	8	protein-coding	11236	E3 ubiquitin-protein ligase RNF139|multiple membrane spanning receptor TRC8|patched related protein translocated in renal cancer|translocation in renal carcinoma on chromosome 8 protein	MIM:603046|HGNC:HGNC:17023|HPRD:04333
SLC25A16	-0.573683	3.15685	0.000106006	0.00371722	0	5.91788	7.88033	10.3865	10.0126	126	143	179	191	solute carrier family 25 (mitochondrial carrier), member 16	10	protein-coding	8034	graves disease autoantigen|graves disease carrier protein|mitochondrial solute carrier protein homolog|solute carrier family 25 (mitochondrial carrier; Graves disease autoantigen), member 16|solute carrier family 25 member 16	MIM:139080|HGNC:HGNC:10986|HPRD:00740
LOC642852	-0.23587	5.07228	0.000106294	0.00371854	0	40.7207	38.1342	46.5363	46.4981	867	692	802	887	uncharacterized LOC642852	21	ncRNA	642852	-	-
CMTM4	0.245395	6.22826	0.000106809	0.00372777	0	51.5701	50.7537	39.7473	46.3933	1098	921	685	885	CKLF-like MARVEL transmembrane domain containing 4	16	protein-coding	146223	CKLF-like MARVEL transmembrane domain-containing protein 4|chemokine-like factor super family 4|chemokine-like factor superfamily member 4	MIM:607887|HGNC:HGNC:19175|Ensembl:ENSG00000183723|HPRD:07435|Vega:OTTHUMG00000137500
RAMP1	-0.355467	4.96435	0.000108435	0.00377569	0	27.6637	25.0187	34.6991	32.8685	589	454	598	627	receptor (G protein-coupled) activity modifying protein 1	2	protein-coding	10267	CRLR activity-modifying protein 1|calcitonin receptor-like receptor activity modifying protein 1|calcitonin-receptor-like receptor activity-modifying protein 1|receptor (calcitonin) activity modifying protein 1|receptor activity modifying protein 1|receptor activity-modifying protein 1	MIM:605153|HGNC:HGNC:9843|Ensembl:ENSG00000132329|HPRD:05515|Vega:OTTHUMG00000133337
ADAMTS14	-0.233792	6.25055	0.000111088	0.003859	0	63.4528	55.7134	73.5181	67.0999	1351	1011	1267	1280	ADAM metallopeptidase with thrombospondin type 1 motif, 14	10	protein-coding	140766	A disintegrin and metalloproteinase with thrombospondin motifs 14|ADAM-TS 14|ADAM-TS14|ADAMTS-14|a disintegrin-like and metalloprotease (reprolysin type) with thrombospondin type 1 motif, 14|metalloprotease-disintegrin protease	MIM:607506|HGNC:HGNC:14899|Ensembl:ENSG00000138316|HPRD:06329|Vega:OTTHUMG00000018414
FAM120A	0.125473	8.13497	0.00011305	0.00391803	0	402.698	409.171	370.898	373.191	8574	7425	6392	7119	family with sequence similarity 120A	9	protein-coding	23196	DNA polymerase-transactivated protein 1|DNA polymerase-transactivated protein 5|constitutive coactivator of PPAR-gamma-like protein 1|oxidative stess-associated Src activator|oxidative stress-associated Src activator	MIM:612265|HGNC:HGNC:13247|Ensembl:ENSG00000048828|HPRD:12928|Vega:OTTHUMG00000020252
POLB	-0.400623	3.59032	0.00011335	0.00391929	0	10.8025	11.6827	13.4619	16.0411	230	212	232	306	polymerase (DNA directed), beta	8	protein-coding	5423	DNA pol beta|DNA polymerase beta|DNA polymerase beta subunit|mutant DNA polymerase beta	MIM:174760|HGNC:HGNC:9174|Ensembl:ENSG00000070501|HPRD:07517|Vega:OTTHUMG00000164093
FHOD1	-0.226604	6.74548	0.000113731	0.00392334	0	183.689	181.027	214.926	211.889	3911	3285	3704	4042	formin homology 2 domain containing 1	16	protein-coding	29109	FH1/FH2 domain-containing protein 1|formin homolog overexpressed in spleen 1	MIM:606881|HGNC:HGNC:17905|Ensembl:ENSG00000135723|HPRD:06049|Vega:OTTHUMG00000137521
SEMA6D	-0.669066	4.43353	0.00011484	0.00395242	1	7.13903	5.62093	10.4446	9.96014	152	102	180	190	sema domain, transmembrane domain (TM), and cytoplasmic domain, (semaphorin) 6D	15	protein-coding	80031	semaphorin-6D	MIM:609295|HGNC:HGNC:16770|Ensembl:ENSG00000137872|HPRD:10221|Vega:OTTHUMG00000172110
ZC3H13	-0.163709	6.54971	0.000115225	0.00395649	0	109.246	111.647	120.286	126.861	2326	2026	2073	2420	zinc finger CCCH-type containing 13	13	protein-coding	23091	zinc finger CCCH domain-containing protein 13	HGNC:HGNC:20368|Ensembl:ENSG00000123200|HPRD:08307|Vega:OTTHUMG00000016863
HTRA1	0.182342	7.77889	0.000117421	0.0040226	0	358.689	329.596	306.954	299.957	7637	5981	5290	5722	HtrA serine peptidase 1	10	protein-coding	5654	IGFBP5-protease|high-temperature requirement A serine peptidase 1|protease, serine, 11 (IGF binding)|serine protease HTRA1	MIM:602194|HGNC:HGNC:9476|Ensembl:ENSG00000166033|HPRD:03725|Vega:OTTHUMG00000019186
PHLDB1	-0.187478	6.96634	0.000118368	0.0040373	0	126.671	124.983	141.466	145.103	2697	2268	2438	2768	pleckstrin homology-like domain, family B, member 1	11	protein-coding	23187	LL5alpha|pleckstrin homology-like domain family B member 1|protein LL5-alpha	MIM:612834|HGNC:HGNC:23697|Ensembl:ENSG00000019144|HPRD:15128|Vega:OTTHUMG00000166341
OXCT1	0.171073	5.99494	0.000118801	0.0040373	0	122.068	128.565	111.931	110.505	2599	2333	1929	2108	3-oxoacid CoA transferase 1	5	protein-coding	5019	3-oxoacid CoA-transferase 1|3-oxoacid-CoA transferase 1|SCOT-s|somatic-type succinyl CoA:3-oxoacid CoA-transferase|somatic-type succinyl-CoA:3-oxoacid CoA-transferase|somatic-type succinyl-CoA:3-oxoacid-CoA-transferase|succinyl CoA:3-oxoacid CoA transferase|succinyl-CoA:3-ketoacid coenzyme A transferase 1, mitochondrial|succinyl-CoA:3-ketoacid-CoA transferase|succinyl-CoA:3-ketoacid-coenzyme A tr…	MIM:601424|HGNC:HGNC:8527|Ensembl:ENSG00000083720|HPRD:02001|Vega:OTTHUMG00000094783
EFTUD2	0.172597	8.06406	0.000118468	0.0040373	0	277.013	277.795	247.942	244.338	5898	5041	4273	4661	elongation factor Tu GTP binding domain containing 2	17	protein-coding	9343	116 kDa U5 small nuclear ribonucleoprotein component|SNU114 homolog|U5 snRNP-specific protein, 116 kDa|elongation factor Tu GTP-binding domain-containing protein 2|hSNU114	MIM:603892|HGNC:HGNC:30858|Ensembl:ENSG00000108883|HPRD:04869|Vega:OTTHUMG00000179865
EMP2	0.219722	5.95986	0.000118936	0.0040373	0	55.8911	54.997	48.4511	46.8651	1190	998	835	894	epithelial membrane protein 2	16	protein-coding	2013	EMP-2	MIM:602334|HGNC:HGNC:3334|Ensembl:ENSG00000213853|HPRD:11893|Vega:OTTHUMG00000129752
PFKFB4	-0.187356	5.79772	0.000120054	0.00406598	0	116.244	105.641	128.178	124.921	2475	1917	2209	2383	6-phosphofructo-2-kinase/fructose-2,6-biphosphatase 4	3	protein-coding	5210	6-phosphofructo-2-kinase/fructose-2,6-biphosphatase-4|6-phosphofructo-2-kinase/fructose-2,6-bisphosphatase 4|6PF-2-K/Fru-2,6-P2ase 4|6PF-2-K/Fru-2,6-P2ase testis-type isozyme|PFK/FBPase 4|bifunctional enzyme with kinase and biphosphatase activities	MIM:605320|HGNC:HGNC:8875|Ensembl:ENSG00000114268|HPRD:05613|Vega:OTTHUMG00000133528
PLXNA1	-0.145267	8.57652	0.000122731	0.00414721	0	579.201	550.686	638.801	611.29	12332	9993	11009	11661	plexin A1	3	protein-coding	5361	plexin 1|plexin-A1|semaphorin receptor NOV	MIM:601055|HGNC:HGNC:9099|Ensembl:ENSG00000114554|HPRD:11868|Vega:OTTHUMG00000044222
MYO18A	-0.163149	6.83661	0.000124109	0.00416534	0	142.217	144.105	160.556	159.991	3028	2615	2767	3052	myosin XVIIIA	17	protein-coding	399687	MAJN|SP-A receptor subunit SP-R210 alphaS|molecule associated with JAK3 N-terminus|myosin 18A|myosin containing PDZ domain|myosin containing a PDZ domain|myosin-XVIIIa|unconventional myosin-XVIIIa	MIM:610067|HGNC:HGNC:31104|Ensembl:ENSG00000196535|HPRD:10106|Vega:OTTHUMG00000166360
PTGES3	0.144506	8.61709	0.000123689	0.00416534	0	386.4	408.4	348.616	369.888	8227	7411	6008	7056	prostaglandin E synthase 3 (cytosolic)	12	protein-coding	10728	Hsp90 co-chaperone|cytosolic prostaglandin E synthase|cytosolic prostaglandin E2 synthase|progesterone receptor complex p23|prostaglandin E synthase 3|telomerase-binding protein p23|unactive progesterone receptor, 23 kD	MIM:607061|HGNC:HGNC:16049|Ensembl:ENSG00000110958|HPRD:06138|Vega:OTTHUMG00000170217
FBXO30	0.256707	5.4957	0.000123941	0.00416534	0	50.8656	49.9822	39.5733	44.7158	1083	907	682	853	F-box protein 30	6	protein-coding	84085	F-box domain protein|F-box only protein 30|F-box only protein, helicase, 18	MIM:609101|HGNC:HGNC:15600|HPRD:10953
MVP	-0.184507	7.87287	0.00012536	0.00419786	0	267.995	254.871	300.803	293.667	5706	4625	5184	5602	major vault protein	16	protein-coding	9961	lung resistance-related protein	MIM:605088|HGNC:HGNC:7531|Ensembl:ENSG00000013364|HPRD:05475|Vega:OTTHUMG00000048227
PLA2R1	-0.233794	4.08386	0.000137417	0.00459127	0	32.9241	32.4581	40.0955	36.9574	701	589	691	705	phospholipase A2 receptor 1, 180kDa	2	protein-coding	22925	180 kDa secretory phospholipase A2 receptor|C-type lectin domain family 13 member C|M-type receptor|phospholipase A2 receptor 1, 180kD|secretory phospholipase A2 receptor	MIM:604939|HGNC:HGNC:9042|Ensembl:ENSG00000153246|HPRD:09222|Vega:OTTHUMG00000154087
MOCS1	0.404578	3.84497	0.000138915	0.0046309	0	13.2448	15.0443	12.0112	9.3835	282	273	207	179	molybdenum cofactor synthesis 1	6	protein-coding	4337	MOCS1A enzyme|cell migration-inducing gene 11 protein|migration-inducing gene 11 protein|molybdenum cofactor biosynthesis protein 1|molybdenum cofactor biosynthesis protein A|molybdenum cofactor synthesis-step 1 protein A-B	MIM:603707|HGNC:HGNC:7190|Ensembl:ENSG00000124615|HPRD:04749|Vega:OTTHUMG00000014656
USP53	0.258771	5.83868	0.000142711	0.00474682	0	33.9574	34.0011	28.7225	28.0981	723	617	495	536	ubiquitin specific peptidase 53	4	protein-coding	54532	inactive ubiquitin carboxyl-terminal hydrolase 53|inactive ubiquitin-specific peptidase 53|ubiquitin specific protease 53|ubiquitin specific proteinase 53	HGNC:HGNC:29255|Ensembl:ENSG00000145390|HPRD:11669|Vega:OTTHUMG00000161331
PLEKHA1	-0.27954	5.44862	0.000144456	0.00479413	0	20.9944	23.3103	26.0534	27.469	447	423	449	524	pleckstrin homology domain containing, family A (phosphoinositide binding specific) member 1	10	protein-coding	59338	pleckstrin homology domain-containing family A member 1|tandem PH domain-containing protein 1	MIM:607772|HGNC:HGNC:14335|Ensembl:ENSG00000107679|HPRD:09686|Vega:OTTHUMG00000019184
DRD2	0.203724	4.37953	0.000148636	0.00492188	0	72.7524	74.1192	65.5686	62.015	1549	1345	1130	1183	dopamine receptor D2	11	protein-coding	1813	D(2) dopamine receptor|dopamine D2 receptor|dopamine receptor D2 isoform|seven transmembrane helix receptor	MIM:126450|HGNC:HGNC:3023|Ensembl:ENSG00000149295|HPRD:00539|Vega:OTTHUMG00000167717
ETNK1	-0.241118	5.68807	0.000149266	0.00493174	0	32.0317	32.0724	36.556	39.1066	682	582	630	746	ethanolamine kinase 1	12	protein-coding	55500	putative protein product of Nbla10396	MIM:609858|HGNC:HGNC:24649|Ensembl:ENSG00000139163|HPRD:09934|Vega:OTTHUMG00000169008
ITPR1	0.314602	5.22704	0.000150384	0.00495768	0	19.3505	21.051	16.1891	16.1983	412	382	279	309	inositol 1,4,5-trisphosphate receptor, type 1	3	protein-coding	3708	IP3 receptor|IP3R 1|inositol 1,4,5-triphosphate receptor, type 1|inositol 1,4,5-trisphosphate receptor type 1|protein phosphatase 1, regulatory subunit 94|type 1 InsP3 receptor|type 1 inositol 1,4,5-trisphosphate receptor	MIM:147265|HGNC:HGNC:6180|Ensembl:ENSG00000150995|HPRD:00925|Vega:OTTHUMG00000154996
KLHL7	-0.244495	5.24387	0.000151891	0.00498523	0	29.1667	29.5375	35.1053	34.4411	621	536	605	657	kelch-like family member 7	7	protein-coding	55975	kelch-like 6|kelch-like 7|kelch-like protein 7|kelch/BTB	MIM:611119|HGNC:HGNC:15646|Ensembl:ENSG00000122550|HPRD:13927|Vega:OTTHUMG00000094813
CPNE4	-0.231289	3.61896	0.000151585	0.00498523	0	35.5542	33.8909	41.4881	40.2075	757	615	715	767	copine IV	3	protein-coding	131034	copine 8|copine-4	MIM:604208|HGNC:HGNC:2317|Ensembl:ENSG00000196353|HPRD:05017
CUEDC1	-0.184397	6.80644	0.000152862	0.00500606	0	90.1772	97.3193	105.838	106.888	1920	1766	1824	2039	CUE domain containing 1	17	protein-coding	404093	CUE domain-containing protein 1	HGNC:HGNC:31350|Ensembl:ENSG00000180891|HPRD:13098|Vega:OTTHUMG00000178775
SENP2	-0.184476	5.67694	0.000155995	0.00509743	0	57.3001	58.0279	64.2921	66.6281	1220	1053	1108	1271	SUMO1/sentrin/SMT3 specific peptidase 2	3	protein-coding	59343	SMT3-specific isopeptidase 2|SUMO1/sentrin/SMT3 specific protease 2|sentrin-specific protease 2|sentrin/SUMO-specific protease SENP2	MIM:608261|HGNC:HGNC:23116|HPRD:07002
RBL1	-0.267513	5.53775	0.00015752	0.00512473	0	46.2158	51.0293	54.2537	62.4343	984	926	935	1191	retinoblastoma-like 1	20	protein-coding	5933	107 kDa retinoblastoma-associated protein|cellular protein 107|retinoblastoma-like 1 (p107)|retinoblastoma-like protein 1	MIM:116957|HGNC:HGNC:9893|Ensembl:ENSG00000080839|HPRD:00312|Vega:OTTHUMG00000032406
CPEB4	0.339671	4.7799	0.000157383	0.00512473	0	22.5443	25.9555	18.1039	20.0251	480	471	312	382	cytoplasmic polyadenylation element binding protein 4	5	protein-coding	80315	CPE-BP4|CPE-binding protein 4|cytoplasmic polyadenylation element-binding protein 4|hCPEB-4	MIM:610607|HGNC:HGNC:21747|Ensembl:ENSG00000113742|HPRD:16746|Vega:OTTHUMG00000130541
VMA21	-0.159811	6.71924	0.000159975	0.00519324	0	107.696	106.026	120.809	118.106	2293	1924	2082	2253	VMA21 vacuolar H+-ATPase homolog (S. cerevisiae)	X	protein-coding	203547	myopathy with excessive autophagy protein|vacuolar ATPase assembly integral membrane protein VMA21	MIM:300913|HGNC:HGNC:22082|Ensembl:ENSG00000160131|HPRD:18578|Vega:OTTHUMG00000024168
KREMEN1	0.235318	5.02863	0.000161299	0.00522482	0	55.4214	50.4231	46.3042	43.877	1180	915	798	837	kringle containing transmembrane protein 1	22	protein-coding	83999	dickkopf receptor|kremen protein 1|kringle domain-containing transmembrane protein 1|kringle-coding gene marking the eye and the nose|kringle-containing protein marking the eye and the nose	MIM:609898|HGNC:HGNC:17550|Ensembl:ENSG00000183762|HPRD:11182|Vega:OTTHUMG00000030987
ZNF398	0.27627	5.03235	0.000162925	0.00526601	0	27.288	28.0496	22.1076	23.485	581	509	381	448	zinc finger protein 398	7	protein-coding	57541	zinc finger DNA binding protein ZER6|zinc finger DNA binding protein p52/p71|zinc finger DNA-binding protein p52/p71|zinc finger-estrogen receptor interaction, clone 6	HGNC:HGNC:18373|Ensembl:ENSG00000197024|HPRD:18336|Vega:OTTHUMG00000158970
PDPN	-0.143463	5.55225	0.000165793	0.00534709	0	127.61	125.038	141.872	137.45	2717	2269	2445	2622	podoplanin	1	protein-coding	10630	PA2.26 antigen|T1-alpha|glycoprotein 36|glycoprotein, 36-KD|hT1alpha-1|hT1alpha-2|lung type I cell membrane associated glycoprotein|lung type-I cell membrane-associated glycoprotein (T1A-2)	MIM:608863|HGNC:HGNC:29602|Ensembl:ENSG00000162493|HPRD:16398|Vega:OTTHUMG00000007912
ANKRD33B	0.262784	4.50902	0.000167168	0.00537979	0	39.3116	43.1489	32.9584	35.542	837	783	568	678	ankyrin repeat domain 33B	5	protein-coding	651746	Ankyrin repeat domain-containing protein LOC651746|ankyrin repeat domain-containing protein 33B	HGNC:HGNC:35240
LOXL4	-0.32291	5.64055	0.000169855	0.00543098	0	39.1707	36.1503	47.6388	46.7078	834	656	821	891	lysyl oxidase-like 4	10	protein-coding	84171	lysyl oxidase homolog 4|lysyl oxidase related C|lysyl oxidase-like 4 pseudogene|lysyl oxidase-like protein 4|lysyl oxidase-related protein C	MIM:607318|HGNC:HGNC:17171|Ensembl:ENSG00000138131|HPRD:09538|Vega:OTTHUMG00000018874
ST3GAL5	-0.194883	4.07854	0.000169489	0.00543098	0	44.1493	41.8815	49.9598	48.7523	940	760	861	930	ST3 beta-galactoside alpha-2,3-sialyltransferase 5	2	protein-coding	8869	CMP-NeuAc:lactosylceramide alpha-2,3-sialyltransferase|GM3 synthase|ST3Gal V|alpha 2,3-sialyltransferase V|ganglioside GM3 synthase|lactosylceramide alpha-2,3-sialyltransferase|sialyltransferase 9 (CMP-NeuAc:lactosylceramide alpha-2,3-sialyltransferase; GM3 synthase)	MIM:604402|HGNC:HGNC:10872|Ensembl:ENSG00000115525|HPRD:05098|Vega:OTTHUMG00000130171
MICAL2	0.17511	6.49375	0.000169824	0.00543098	0	157.904	164.44	145.76	139.704	3362	2984	2512	2665	microtubule associated monooxygenase, calponin and LIM domain containing 2	11	protein-coding	9645	flavoprotein oxidoreductase MICAL2|microtubule associated monoxygenase, calponin and LIM domain containing 2|molecule interacting with CasL protein 2|protein-methionine sulfoxide oxidase MICAL2	MIM:608881|HGNC:HGNC:24693|Ensembl:ENSG00000133816|HPRD:10085|Vega:OTTHUMG00000165744
ZNF367	0.207675	5.01194	0.000171358	0.00546727	0	46.4507	48.3841	40.7338	41.2559	989	878	702	787	zinc finger protein 367	9	protein-coding	195828	C2H2 zinc finger protein ZFF29|C2H2 zinc finger protein ZFF29a|CDC14 cell division cycle 14 homolog B	MIM:610160|HGNC:HGNC:18320|Ensembl:ENSG00000165244|HPRD:18330|Vega:OTTHUMG00000020295
C16orf80	0.266721	5.17496	0.000175164	0.00557675	0	31.8438	35.4339	28.4324	27.3642	678	643	490	522				NA
SVEP1	-0.276831	6.07501	0.000176962	0.00562195	0	22.5443	22.0429	28.5485	25.6343	480	400	492	489	sushi, von Willebrand factor type A, EGF and pentraxin domain containing 1	9	protein-coding	79987	CCP module-containing protein 22|selectin-like osteoblast-derived protein|selectin-like protein|serologically defined breast cancer antigen NY-BR-38|sushi, von Willebrand factor type A, EGF and pentraxin domain-containing protein 1	MIM:611691|HGNC:HGNC:15985|Ensembl:ENSG00000165124|Vega:OTTHUMG00000020482
RWDD4	0.285314	4.99069	0.000178368	0.00565454	0	31.1863	31.4111	26.2855	25.11	664	570	453	479	RWD domain containing 4	4	protein-coding	201965	RWD domain containing 4A|RWD domain-containing protein 4|RWD domain-containing protein 4A|family with sequence similarity 28, member A	HGNC:HGNC:23750|Ensembl:ENSG00000182552|HPRD:14393|Vega:OTTHUMG00000160632
ENOSF1	-0.273546	4.34551	0.000182002	0.00575746	0	24.9866	23.9716	31.4497	27.9408	532	435	542	533	enolase superfamily member 1	18	protein-coding	55556	L-fuconate dehydratase|antisense RNA to thymidylate synthase|mitochondrial enolase superfamily member 1	MIM:607427|HGNC:HGNC:30365|Ensembl:ENSG00000132199
ZC3HAV1L	-0.350866	3.42115	0.000188318	0.00594461	0	15.6401	14.8789	18.9743	19.9727	333	270	327	381	zinc finger CCCH-type, antiviral 1-like	7	protein-coding	92092	zinc finger CCCH-type antiviral protein 1-like	HGNC:HGNC:22423|Ensembl:ENSG00000146858|HPRD:14440|Vega:OTTHUMG00000157229
KCNIP3	-0.262183	3.37747	0.000190344	0.00599582	0	22.6852	21.602	26.9237	26.3157	483	392	464	502	Kv channel interacting protein 3, calsenilin	2	protein-coding	30818	A-type potassium channel modulatory protein 3|DRE-antagonist modulator|calsenilin|calsenilin, presenilin-binding protein, EF hand transcription factor|kv channel-interacting protein 3|potassium channel interacting protein 3	MIM:604662|HGNC:HGNC:15523|Ensembl:ENSG00000115041|HPRD:05232|Vega:OTTHUMG00000130392
SLC4A4	-0.518719	2.32549	0.000190963	0.00600263	0	4.8846	4.95965	6.96304	7.12936	104	90	120	136	solute carrier family 4 (sodium bicarbonate cotransporter), member 4	4	protein-coding	8671	(+)/HCO3(-) cotransporter|electrogenic sodium bicarbonate cotransporter 1|kNBC1|sodium bicarbonate cotransporter 1 (sodium bicarbonate cotransporter, kidney; sodium bicarbonate cotransporter, pancreas)|solute carrier family 4, sodium bicarbonate cotransporter, member 4, brain type|solute carrier family 4, sodium bicarbonate cotransporter, member 5	MIM:603345|HGNC:HGNC:11030|Ensembl:ENSG00000080493|HPRD:04516|Vega:OTTHUMG00000129907
LINC00997	0.301179	5.34576	0.000195667	0.00612458	0	20.9944	21.602	17.0594	17.4565	447	392	294	333	long intergenic non-protein coding RNA 997	7	ncRNA	401321	-	HGNC:HGNC:48952
PTER	0.325242	2.2349	0.000195586	0.00612458	0	15.8749	16.6975	12.9396	13.0006	338	303	223	248	phosphotriesterase related	10	protein-coding	9317	parathion hydrolase-related protein|phosphotriesterase-related protein|resiniferatoxin-binding, phosphotriesterase-related	MIM:604446|HGNC:HGNC:9590|Ensembl:ENSG00000165983|HPRD:16061|Vega:OTTHUMG00000017737
ACTR1B	-0.161351	6.40912	0.000200887	0.00627478	0	106.898	107.459	121.795	118.001	2276	1950	2099	2251	ARP1 actin-related protein 1 homolog B, centractin beta (yeast)	2	protein-coding	10120	actin-related protein 1B|beta-centractin|centractin beta	MIM:605144|HGNC:HGNC:168|Ensembl:ENSG00000115073|HPRD:05508|Vega:OTTHUMG00000130549
AVPI1	0.491649	2.32528	0.000201597	0.00628374	0	8.68895	8.15587	5.39635	6.55272	185	148	93	125	arginine vasopressin-induced 1	10	protein-coding	60370	AVP-induced protein 1|arginine vasopressin-induced protein 1|vasopressin-induced transcript	HGNC:HGNC:30898|Ensembl:ENSG00000119986|HPRD:16530|Vega:OTTHUMG00000018864
SGOL2	0.212399	5.51256	0.00020361	0.0063332	0	62.1847	67.1206	52.8611	58.3979	1324	1218	911	1114	shugoshin-like 2 (S. pombe)	2	protein-coding	151246	shugoshin-2|shugoshin-like 2	MIM:612425|HGNC:HGNC:30812|Ensembl:ENSG00000163535|HPRD:11555|Vega:OTTHUMG00000154535
TROAP	0.23627	5.56134	0.000204318	0.00634196	0	43.6326	44.0858	36.3819	38.0058	929	800	627	725	trophinin associated protein	12	protein-coding	10024	tastin|trophinin assisting protein|trophinin-assisting protein (tastin)|trophinin-associated protein	MIM:603872|HGNC:HGNC:12327|Ensembl:ENSG00000135451|HPRD:04849|Vega:OTTHUMG00000169486
STAG3L2	-0.2306	4.03249	0.000204897	0.0063467	0	29.6364	27.8291	33.5386	34.0217	631	505	578	649	stromal antigen 3-like 2 (pseudogene)	7	pseudo	442582	-	HGNC:HGNC:33886
C2CD2	-0.199436	5.87583	0.000209351	0.00647117	0	98.0677	92.525	110.132	108.932	2088	1679	1898	2078	C2 calcium-dependent domain containing 2	21	protein-coding	25966	C2 domain-containing protein 2|TMEM24 related geme	HGNC:HGNC:1266|Ensembl:ENSG00000157617|HPRD:10745|Vega:OTTHUMG00000086779
F2R	0.256712	7.28505	0.000211114	0.00651213	0	38.3253	36.4259	32.03	30.6667	816	661	552	585	coagulation factor II (thrombin) receptor	5	protein-coding	2149	protease-activated receptor 1|proteinase-activated receptor 1	MIM:187930|HGNC:HGNC:3537|Ensembl:ENSG00000181104|HPRD:01763|Vega:OTTHUMG00000131299
SH3BGRL3	-0.149736	7.49861	0.000212777	0.00654983	0	274.618	258.122	300.049	291.413	5847	4684	5171	5559	SH3 domain binding glutamate-rich protein like 3	1	protein-coding	83442	SH3 domain binding glutamic acid-rich protein like 3|SH3 domain-binding glutamic acid-rich-like protein 3|SH3 domain-binding protein 1|SH3BGRL3-like protein|TNF inhibitory protein|epididymis secretory protein Li 297	MIM:615679|HGNC:HGNC:15568|HPRD:15332
DNAJC2	0.204118	5.46563	0.00022239	0.00683161	0	63.9695	70.4821	57.4451	58.9745	1362	1279	990	1125	DnaJ (Hsp40) homolog, subfamily C, member 2	7	protein-coding	27000	M-phase phosphoprotein 11|dnaJ homolog subfamily C member 2|zuotin related factor 1|zuotin-related factor 1	MIM:605502|HGNC:HGNC:13192|Ensembl:ENSG00000105821|Vega:OTTHUMG00000157202
PLCG2	-1.57856	0.885876	0.000224169	0.00687204	1	0.610575	1.15725	4.23585	1.04844	13	21	73	20	phospholipase C, gamma 2 (phosphatidylinositol-specific)	16	protein-coding	5336	1-phosphatidylinositol 4,5-bisphosphate phosphodiesterase gamma-2|phosphoinositide phospholipase C-gamma-2|phospholipase C-IV	MIM:600220|HGNC:HGNC:9066|Ensembl:ENSG00000197943|Ensembl:ENSG00000261218|HPRD:02570
PRRT2	-0.519451	3.87883	0.000225672	0.00690388	0	6.24665	4.84943	8.87787	7.23421	133	88	153	138	proline-rich transmembrane protein 2	16	protein-coding	112476	dispanin subfamily B member 3|infantile convulsions and paroxysmal choreoathetosis|interferon induced transmembrane protein domain containing 1	MIM:614386|HGNC:HGNC:30500|Ensembl:ENSG00000167371|HPRD:13995|Vega:OTTHUMG00000177142
KIAA0196	-0.216307	5.89755	0.000227264	0.00693831	0	48.0476	51.6355	54.6018	60.8093	1023	937	941	1160	KIAA0196	8	protein-coding	9897	WASH complex subunit strumpellin|strumpellin	MIM:610657|HGNC:HGNC:28984|Ensembl:ENSG00000164961|HPRD:13786|Vega:OTTHUMG00000164991
NCOA4	0.156281	7.14849	0.000228744	0.0069692	0	139.446	145.042	125.915	129.115	2969	2632	2170	2463	nuclear receptor coactivator 4	10	protein-coding	8031	70 kDa AR-activator|70 kDa androgen receptor coactivator|NCoA-4|RET-activating gene ELE1|androgen receptor-associated protein of 70 kDa|ret fused	MIM:601984|HGNC:HGNC:7671|Ensembl:ENSG00000266412|HPRD:03584|Vega:OTTHUMG00000188314
RMND5A	0.198578	6.31704	0.000231511	0.00703907	0	54.623	57.5319	48.219	49.3289	1163	1044	831	941	required for meiotic nuclear division 5 homolog A (S. cerevisiae)	2	protein-coding	64795	C-terminal to LisH motif, 44 kDa|GID complex subunit 2 homolog A|protein RMD5 homolog A	HGNC:HGNC:25850|Ensembl:ENSG00000153561|HPRD:07841|Vega:OTTHUMG00000130262
TMED5	0.144597	6.83686	0.000233553	0.00708667	0	191.204	199.268	177.499	175.561	4071	3616	3059	3349	transmembrane emp24 protein transport domain containing 5	1	protein-coding	50999	p24 family protein gamma-2|p24gamma2|transmembrane emp24 domain-containing protein 5	HGNC:HGNC:24251|Ensembl:ENSG00000117500|HPRD:13028|Vega:OTTHUMG00000010162
GPR173	-0.294679	4.72127	0.000236423	0.00715337	0	21.1823	18.9018	26.5176	22.9607	451	343	457	438	G protein-coupled receptor 173	X	protein-coding	54328	probable G-protein coupled receptor 173|super conserved receptor expressed in brain 3	MIM:300253|HGNC:HGNC:18186|Ensembl:ENSG00000184194|HPRD:02220|Vega:OTTHUMG00000021596
NUPL2	-0.288442	4.89315	0.000236714	0.00715337	0	24.2351	21.602	27.562	28.5699	516	392	475	545	nucleoporin like 2	7	protein-coding	11097	H_RG271G13.9|NUP42 homolog|nucleoporin hCG1|nucleoporin-like protein 1|nucleoporin-like protein 2	HGNC:HGNC:17010|Ensembl:ENSG00000136243|HPRD:14855|Vega:OTTHUMG00000096955
BTG3	0.162522	5.95838	0.000239552	0.00722446	0	86.5138	88.8328	78.7404	77.8463	1842	1612	1357	1485	BTG family, member 3	21	protein-coding	10950	B-cell translocation gene 3|abundant in neuroepithelium area protein|protein BTG3|protein Tob5	MIM:605674|HGNC:HGNC:1132|Ensembl:ENSG00000154640|HPRD:10415|Vega:OTTHUMG00000074501
PTCHD1	-0.244556	3.41195	0.000240134	0.00722736	0	35.4603	32.6235	39.9794	40.8366	755	592	689	779	patched domain containing 1	X	protein-coding	139411	patched domain-containing protein 1	MIM:300828|HGNC:HGNC:26392|HPRD:06548
COL1A2	-0.251319	10.9805	0.000242435	0.00728186	0	121.833	103.436	136.476	132.05	2594	1877	2352	2519	collagen, type I, alpha 2	7	protein-coding	1278	alpha 2(I)-collagen|alpha-2 type I collagen|collagen I, alpha-2 polypeptide|collagen alpha-2(I) chain|collagen of skin, tendon and bone, alpha-2 chain|type I procollagen	MIM:120160|HGNC:HGNC:2198|Ensembl:ENSG00000164692|HPRD:00363|Vega:OTTHUMG00000148675
OGDH	-0.119066	7.78702	0.000243822	0.00730875	0	282.461	275.536	303.879	302.369	6014	5000	5237	5768	oxoglutarate (alpha-ketoglutarate) dehydrogenase (lipoamide)	7	protein-coding	4967	2-oxoglutarate dehydrogenase complex component E1|2-oxoglutarate dehydrogenase, mitochondrial|OGDC-E1|oxoglutarate decarboxylase|oxoglutarate dehydrogenase (succinyl-transferring)	MIM:613022|HGNC:HGNC:8124|Ensembl:ENSG00000105953|HPRD:08938|Vega:OTTHUMG00000155304
NT5C3A	0.253375	4.9393	0.000245737	0.00735134	0	28.6501	30.86	25.3571	24.481	610	560	437	467	5'-nucleotidase, cytosolic IIIA	7	protein-coding	51251	5'-nucleotidase, cytosolic III|cytosolic 5'-nucleotidase 3|cytosolic 5'-nucleotidase 3A|lupin|pyrimidine 5'-nucleotidase 1|uridine 5'-monophosphate hydrolase 1	MIM:606224|HGNC:HGNC:17820|Ensembl:ENSG00000122643|HPRD:05871|Vega:OTTHUMG00000152983
LOC101927740	-1.50005	-0.843117	0.000253273	0.0075275	1	0.51664	0.440858	1.04446	1.6775	11	8	18	32	uncharacterized LOC101927740	5	ncRNA	101927740	-	Ensembl:ENSG00000245812
MEGF6	-0.438231	2.39059	0.000253651	0.0075275	0	13.1978	13.0604	19.0323	16.6177	281	237	328	317	multiple EGF-like-domains 6	1	protein-coding	1953	EGF-like protein 3|EGF-like-domain, multiple 3|epidermal growth factor-like protein 3|multiple EGF-like domains protein 6|multiple epidermal growth factor-like domains protein 6	MIM:604266|HGNC:HGNC:3232|HPRD:11973
ABCE1	-0.173252	7.24996	0.000253515	0.0075275	0	133.481	142.287	152.374	158.209	2842	2582	2626	3018	ATP-binding cassette, sub-family E (OABP), member 1	4	protein-coding	6059	2'-5'-oligoadenylate-binding protein|ATP-binding cassette sub-family E member 1|RNase L inhibitor|huHP68|ribonuclease 4 inhibitor|ribonuclease L (2',5'-oligoisoadenylate synthetase-dependent) inhibitor	MIM:601213|HGNC:HGNC:69|Ensembl:ENSG00000164163|HPRD:03132|Vega:OTTHUMG00000161478
WNK1	0.134629	8.27185	0.000253545	0.0075275	0	274.101	269.364	248.697	246.487	5836	4888	4286	4702	WNK lysine deficient protein kinase 1	12	protein-coding	65125	WNK lysine deficient protein kinase 1 isoform|erythrocyte 65 kDa protein|prostate-derived sterile 20-like kinase|protein kinase with no lysine 1|protein phosphatase 1, regulatory subunit 167|serine/threonine-protein kinase WNK1	MIM:605232|HGNC:HGNC:14540|Ensembl:ENSG00000060237|HPRD:05570|Vega:OTTHUMG00000090321
GTSE1	0.171308	6.41032	0.000254475	0.00753692	0	110.655	107.018	97.3665	96.0891	2356	1942	1678	1833	G-2 and S-phase expressed 1	22	protein-coding	51512	G2 and S phase-expressed protein 1|protein B99 homolog	MIM:607477|HGNC:HGNC:13698|Ensembl:ENSG00000075218|HPRD:09593|Vega:OTTHUMG00000150486
TUBA4A	0.156368	5.76348	0.000258488	0.00764057	0	130.663	134.131	120.345	117.215	2782	2434	2074	2236	tubulin, alpha 4a	2	protein-coding	7277	tubulin H2-alpha|tubulin alpha-1 chain|tubulin alpha-4A chain|tubulin, alpha 1 (testis specific)	MIM:191110|HGNC:HGNC:12407|Ensembl:ENSG00000127824|HPRD:01851|Vega:OTTHUMG00000133126
SLC19A1	-0.299468	5.34747	0.000259988	0.00766965	0	34.6619	33.7807	40.2115	43.9819	738	613	693	839	solute carrier family 19 (folate transporter), member 1	21	protein-coding	6573	IFC-1|RFC|folate transporter 1|intestinal folate carrier 1|placental folate transporter|reduced folate carrier protein|solute carrier family 19 member 1	MIM:600424|HGNC:HGNC:10937|Ensembl:ENSG00000173638|HPRD:02691|Vega:OTTHUMG00000090397
MAPKAPK5-AS1	-0.493996	3.47769	0.000279038	0.00821531	0	6.05878	5.3454	8.00749	8.12538	129	97	138	155	MAPKAPK5 antisense RNA 1	12	ncRNA	51275	-	HGNC:HGNC:24091|Ensembl:ENSG00000234608|HPRD:16946
SNED1	-0.255135	6.23514	0.000280858	0.00825256	0	33.4877	27.6087	35.9757	37.2719	713	501	620	711	sushi, nidogen and EGF-like domains 1	2	protein-coding	25992	6720455I24Rik homolog|IRE-BP1|insulin responsive sequence DNA binding protein-1|insulin-responsive sequence DNA-binding protein 1|sushi, nidogen and EGF-like domain-containing protein 1	HGNC:HGNC:24696|Ensembl:ENSG00000162804|Vega:OTTHUMG00000151803
TULP4	-0.179564	6.05893	0.000291498	0.00853149	0	52.6503	52.2967	60.4044	58.5551	1121	949	1041	1117	tubby like protein 4	6	protein-coding	56995	tubby super-family protein|tubby superfamily protein|tubby-like protein 4|tubby-related protein 4	HGNC:HGNC:15530|Ensembl:ENSG00000130338|HPRD:18246|Vega:OTTHUMG00000015910
C21orf91	0.275098	4.48169	0.000291323	0.00853149	0	32.8771	38.5199	28.5485	30.1949	700	699	492	576	chromosome 21 open reading frame 91	21	protein-coding	54149	cold sore susceptibility gene 1|early undifferentiated retina and lens|protein EURL homolog	HGNC:HGNC:16459|Ensembl:ENSG00000154642|HPRD:10776|Vega:OTTHUMG00000074509
RASSF2	-0.246589	6.01942	0.000300344	0.00877312	0	40.8146	40.5589	49.4376	47.1796	869	736	852	900	Ras association (RalGDS/AF-6) domain family member 2	20	protein-coding	9770	Ras association (RalGDS/AF-6) domain family 2|centromere protein 34|ras association domain-containing protein 2	MIM:609492|HGNC:HGNC:9883|Ensembl:ENSG00000101265|HPRD:15218|Vega:OTTHUMG00000031790
SNAPC5	-0.802112	2.02022	0.000301286	0.00878087	1	3.24074	2.2594	4.8161	4.87523	69	41	83	93	small nuclear RNA activating complex, polypeptide 5, 19kDa	15	protein-coding	10302	SNAPc 19 kDa subunit|SNAPc subunit 5|small nuclear RNA activating complex, polypeptide 5, 19kD|small nuclear RNA-activating complex polypeptide 5|snRNA-activating protein complex 19 kDa subunit|snRNA-activating protein complex subunit 5	MIM:605979|HGNC:HGNC:15484|Ensembl:ENSG00000174446|HPRD:16183|Vega:OTTHUMG00000133195
ATF6B	-0.163491	6.40101	0.000301791	0.00878087	0	77.4021	73.6783	86.4577	83.0885	1648	1337	1490	1585	activating transcription factor 6 beta	6	protein-coding	1388	Creb-related protein|cAMP response element-binding protein-related protein|cAMP responsive element binding protein-like 1|cAMP-dependent transcription factor ATF-6 beta|cAMP-responsive element-binding protein-like 1|cyclic AMP-dependent transcription factor ATF-6 beta|protein G13	MIM:600984|HGNC:HGNC:2349|Ensembl:ENSG00000213676|HPRD:02992|Vega:OTTHUMG00000031296
CNEP1R1	-0.432735	3.84675	0.000304368	0.00883855	0	9.53436	7.54969	13.1137	10.2222	203	137	226	195	CTD nuclear envelope phosphatase 1 regulatory subunit 1	16	protein-coding	255919	nuclear envelope phosphatase 1-regulatory subunit 1|nuclear envelope phosphatase-regulatory subunit 1|transmembrane protein 188	HGNC:HGNC:26759|Ensembl:ENSG00000205423|HPRD:08784|Vega:OTTHUMG00000173447
SLC38A2	-0.150286	8.21917	0.00030726	0.00890516	0	316.935	299.342	348.558	335.814	6748	5432	6007	6406	solute carrier family 38, member 2	12	protein-coding	54407	amino acid transporter 2|amino acid transporter A2|protein 40-9-1|sodium-coupled neutral amino acid transporter 2|system A amino acid transporter 2|system A transporter 1|system N amino acid transporter 2	MIM:605180|HGNC:HGNC:13448|Ensembl:ENSG00000134294|HPRD:05535|Vega:OTTHUMG00000169471
NGFRAP1	-0.170296	7.58604	0.00030936	0.00894857	0	72.1887	68.7187	78.5083	80.2053	1537	1247	1353	1530	nerve growth factor receptor (TNFRSF16) associated protein 1	X	protein-coding	27018	brain-expressed X-linked protein 3|ovarian granulosa cell 13.0 kDa protein HGR74|p75NTR-associated cell death executor|protein BEX3	MIM:300361|HGNC:HGNC:13388|Ensembl:ENSG00000166681|HPRD:02291|Vega:OTTHUMG00000022099
USP20	-0.265786	5.01512	0.000312218	0.00901369	0	32.6892	30.9702	40.0375	36.6952	696	562	690	700	ubiquitin specific peptidase 20	9	protein-coding	10868	deubiquitinating enzyme 20|pVHL-interacting deubiquitinating enzyme 2|ubiquitin carboxyl-terminal hydrolase 20|ubiquitin thioesterase 20|ubiquitin thiolesterase 20|ubiquitin-specific-processing protease 20	MIM:615143|HGNC:HGNC:12619|Ensembl:ENSG00000136878|HPRD:07505|Vega:OTTHUMG00000020793
DBNL	-0.133676	7.3904	0.000319539	0.00920717	0	222.39	233.214	250.321	249.213	4735	4232	4314	4754	drebrin-like	7	protein-coding	28988	HPK1-interacting protein of 55 kDa|SH3 domain-containing protein 7|cervical SH3P7|cervical mucin-associated protein|drebrin-F|drebrin-like protein|src homology 3 domain-containing protein HIP-55	MIM:610106|HGNC:HGNC:2696|Ensembl:ENSG00000136279|HPRD:06588|Vega:OTTHUMG00000155350
BORA	0.24118	3.90778	0.000323293	0.00929732	0	27.0062	27.3883	22.978	23.0132	575	497	396	439	bora, aurora kinase A activator	13	protein-coding	79866	protein aurora borealis	MIM:610510|HGNC:HGNC:24724|Ensembl:ENSG00000136122|HPRD:13389|Vega:OTTHUMG00000017068
NDNF	-0.526613	4.01321	0.000329693	0.00946309	0	6.29362	5.89647	7.94947	9.59319	134	107	137	183	neuron-derived neurotrophic factor	4	protein-coding	79625	fibronectin type-III domain-containing protein C4orf31|protein NDNF	HGNC:HGNC:26256|Ensembl:ENSG00000173376|HPRD:08019|Vega:OTTHUMG00000132973
PRPS1	0.172667	6.46149	0.000334282	0.00957631	0	105.207	111.372	99.1653	92.9438	2240	2021	1709	1773	phosphoribosyl pyrophosphate synthetase 1	X	protein-coding	5631	dJ1070B1.2 (phosphoribosyl pyrophosphate synthetase 1)|deafness 2, perceptive, congenital|deafness, X-linked 2, perceptive, congenital|phosphoribosyl pyrophosphate synthase I|ribose-phosphate diphosphokinase 1|ribose-phosphate pyrophosphokinase 1	MIM:311850|HGNC:HGNC:9462|Ensembl:ENSG00000147224|HPRD:02413|Vega:OTTHUMG00000022167
AMIGO3	0.337663	3.75045	0.00033768	0.00965506	0	15.1704	17.1934	12.5915	12.8958	323	312	217	246	adhesion molecule with Ig-like domain 3	3	protein-coding	386724	alivin-3|amphoterin-induced gene and ORF 3|amphoterin-induced protein 3	MIM:615691|HGNC:HGNC:24075|Ensembl:ENSG00000176020|HPRD:16484|Vega:OTTHUMG00000158152
PARP6	0.205523	5.06416	0.000338966	0.00967323	0	44.6189	42.1019	37.5424	37.7961	950	764	647	721	poly (ADP-ribose) polymerase family, member 6	15	protein-coding	56965	ADP-ribosyltransferase diphtheria toxin-like 17|PARP-6|poly [ADP-ribose] polymerase 6	HGNC:HGNC:26921|Ensembl:ENSG00000137817|HPRD:15102|Vega:OTTHUMG00000133443
TIMP2	-0.14469	8.17739	0.000350787	0.00999137	0	192.754	185.656	213.939	204.759	4104	3369	3687	3906	TIMP metallopeptidase inhibitor 2	17	protein-coding	7077	KIAA1731 N-terminal like protein|TIMP-2|metalloproteinase inhibitor 2|tissue inhibitor of metalloproteinase 2|tissue inhibitor of metalloproteinases 2	MIM:188825|HGNC:HGNC:11821|Ensembl:ENSG00000035862|HPRD:01784|Vega:OTTHUMG00000154517
LAMA5	-0.207417	9.82087	0.000355942	0.0101188	0	1701.58	1590.95	1923.37	1878.48	36229	28870	33147	35834	laminin, alpha 5	20	protein-coding	3911	laminin alpha-5 chain|laminin subunit alpha-5|laminin-10 subunit alpha|laminin-11 subunit alpha|laminin-15 subunit alpha	MIM:601033|HGNC:HGNC:6485|Ensembl:ENSG00000130702|HPRD:03020|Vega:OTTHUMG00000032908
FAM206A	-0.378655	3.74349	0.000360799	0.0102071	0	12.6342	13.887	17.9298	16.5129	269	252	309	315	family with sequence similarity 206, member A	9	protein-coding	54942	protein FAM206A|protein Simiate	HGNC:HGNC:1364|Ensembl:ENSG00000119328|HPRD:07911|Vega:OTTHUMG00000020467
THRAP3	-0.122685	7.78433	0.000361108	0.0102071	0	266.399	264.459	283.338	294.506	5672	4799	4883	5618	thyroid hormone receptor associated protein 3	1	protein-coding	9967	thyroid hormone receptor-associated protein 3|thyroid hormone receptor-associated protein complex 150 kDa component|thyroid hormone receptor-associated protein, 150 kDa subunit	MIM:603809|HGNC:HGNC:22964|Ensembl:ENSG00000054118|HPRD:07543|Vega:OTTHUMG00000007866
FCF1	0.185261	5.54271	0.000360121	0.0102071	0	56.5486	56.3747	47.5227	51.6355	1204	1023	819	985	FCF1 rRNA-processing protein	14	protein-coding	51077	FCF1 small subunit|rRNA-processing protein FCF1 homolog	HGNC:HGNC:20220|HPRD:12633
VDR	-0.191531	5.1626	0.000366834	0.0103493	0	58.2864	60.8384	69.6304	66.366	1241	1104	1200	1266	vitamin D (1,25- dihydroxyvitamin D3) receptor	12	protein-coding	7421	1,25-dihydroxyvitamin D3 receptor|nuclear receptor subfamily 1 group I member 1|protein phosphatase 1, regulatory subunit 163|vitamin D nuclear receptor variant 1|vitamin D3 receptor	MIM:601769|HGNC:HGNC:12679|Ensembl:ENSG00000111424|HPRD:03463|Vega:OTTHUMG00000169890
MIR210HG	-0.298488	3.57702	0.000371184	0.0104522	0	23.8594	22.4837	30.3472	26.84	508	408	523	512	MIR210 host gene (non-protein coding)	11	ncRNA	100506211	-	HGNC:HGNC:39524|Ensembl:ENSG00000247095
LAMB2	-0.176904	8.60699	0.000371962	0.0104543	0	315.62	293.281	351.169	337.544	6720	5322	6052	6439	laminin, beta 2 (laminin S)	3	protein-coding	3913	S-LAM beta|S-laminin subunit beta|laminin B1s chain|laminin S|laminin subunit beta-2	MIM:150325|HGNC:HGNC:6487|Ensembl:ENSG00000172037|HPRD:01034|Vega:OTTHUMG00000156807
FOXM1	0.186663	7.61029	0.000374923	0.0105177	0	233.803	241.645	207.789	209.844	4978	4385	3581	4003	forkhead box M1	12	protein-coding	2305	Forkhead, drosophila, homolog-like 16|HNF-3/fork-head homolog 11|M-phase phosphoprotein 2|MPM-2 reactive phosphoprotein 2|forkhead box protein M1|forkhead-related protein FKHL16|hepatocyte nuclear factor 3 forkhead homolog 11|transcription factor Trident|winged-helix factor from INS-1 cells	MIM:602341|HGNC:HGNC:3818|Ensembl:ENSG00000111206|HPRD:03823|Vega:OTTHUMG00000168118
CA13	-0.418232	3.19347	0.00037926	0.0106193	0	8.12534	7.49458	10.8507	10.1174	173	136	187	193	carbonic anhydrase XIII	8	protein-coding	377677	CA-XIII|carbonate dehydratase XIII|carbonic anhydrase 13	MIM:611436|HGNC:HGNC:14914|Ensembl:ENSG00000185015|HPRD:12992|Vega:OTTHUMG00000164940
CAMK2N2	0.430248	2.64162	0.000381957	0.0106747	0	11.7418	12.9502	8.58775	9.64561	250	235	148	184	calcium/calmodulin-dependent protein kinase II inhibitor 2	3	protein-coding	94032	CaM-KII inhibitory protein	MIM:608721|HGNC:HGNC:24197|Ensembl:ENSG00000163888|HPRD:16377|Vega:OTTHUMG00000156821
BRWD3	-0.155131	5.94076	0.000383684	0.0107028	0	75.1007	72.7415	81.5836	83.1409	1599	1320	1406	1586	bromodomain and WD repeat domain containing 3	X	protein-coding	254065	bromo domain-containing protein disrupted in leukemia|bromodomain and WD repeat-containing protein 3|novel WD repeat domain protein	MIM:300553|HGNC:HGNC:17342|Ensembl:ENSG00000165288|HPRD:06564|Vega:OTTHUMG00000021908
IPO11	0.207148	5.05828	0.00038804	0.0108041	0	48.0476	50.3129	42.3585	42.7238	1023	913	730	815	importin 11	5	protein-coding	51194	Ran binding protein 11|imp11|importin-11|ran-binding protein 11	MIM:610889|HGNC:HGNC:20628|Ensembl:ENSG00000086200|HPRD:10003|HPRD:18066|Vega:OTTHUMG00000154400
PCK2	0.276556	5.1554	0.000390453	0.0108509	0	30.0591	28.8762	22.804	25.7915	640	524	393	492	phosphoenolpyruvate carboxykinase 2 (mitochondrial)	14	protein-coding	5106	PEP carboxykinase|phosphoenolpyruvate carboxykinase [GTP], mitochondrial|phosphopyruvate carboxylase	MIM:614095|HGNC:HGNC:8725|Ensembl:ENSG00000100889|HPRD:02026|Vega:OTTHUMG00000028791
EPRS	-0.125325	7.81586	0.000391251	0.0108528	0	223.705	222.137	241.211	245.072	4763	4031	4157	4675	glutamyl-prolyl-tRNA synthetase	1	protein-coding	2058	bifunctional aminoacyl-tRNA synthetase|bifunctional glutamate/proline--tRNA ligase|cell proliferation-inducing gene 32 protein|glutamate tRNA ligase|glutamatyl-prolyl-tRNA synthetase|glutaminyl-tRNA synthetase|proliferation-inducing gene 32 protein|proliferation-inducing protein 32|proline tRNA ligase|proline-tRNA ligase|prolyl-tRNA synthetase	MIM:138295|HGNC:HGNC:3418|Ensembl:ENSG00000136628|HPRD:00703|Vega:OTTHUMG00000037433
PQLC3	-0.438024	3.82028	0.000393521	0.0108554	0	8.59502	8.04565	11.7211	10.9037	183	146	202	208	PQ loop repeat containing 3	2	protein-coding	130814	PQ-loop repeat-containing protein 3	HGNC:HGNC:28503|Ensembl:ENSG00000162976|HPRD:12810|Vega:OTTHUMG00000119055
GRAMD1B	0.183128	4.37169	0.000393535	0.0108554	0	67.8678	70.427	61.5068	60.2326	1445	1278	1060	1149	GRAM domain containing 1B	11	protein-coding	57476	GRAM domain-containing protein 1B	HGNC:HGNC:29214|Ensembl:ENSG00000023171|Vega:OTTHUMG00000166004
DDX49	0.204509	5.44983	0.000392833	0.0108554	0	47.2021	49.6516	43.6931	40.3648	1005	901	753	770	DEAD (Asp-Glu-Ala-Asp) box polypeptide 49	19	protein-coding	54555	DEAD box protein 49|probable ATP-dependent RNA helicase DDX49	HGNC:HGNC:18684|Ensembl:ENSG00000105671|HPRD:10864|Vega:OTTHUMG00000182994
DIAPH1	0.146901	7.76053	0.000398364	0.0109683	0	274.994	272.56	244.403	250.104	5855	4946	4212	4771	diaphanous-related formin 1	5	protein-coding	1729	diaphanous homolog 1|diaphanous-related formin-1|protein diaphanous homolog 1	MIM:602121|HGNC:HGNC:2876|Ensembl:ENSG00000131504|HPRD:03670|Vega:OTTHUMG00000149893
CNOT1	0.135166	8.53835	0.000401604	0.0110371	0	367.096	380.57	341.247	339.379	7816	6906	5881	6474	CCR4-NOT transcription complex, subunit 1	16	protein-coding	23019	CCR4-NOT transcription complex subunit 1|CCR4-associated factor 1|NOT1 (negative regulator of transcription 1, yeast) homolog|adrenal gland protein AD-005|negative regulator of transcription subunit 1 homolog	MIM:604917|HGNC:HGNC:7877|Ensembl:ENSG00000125107|HPRD:11999|Vega:OTTHUMG00000133487
MLLT11	-0.167716	7.43385	0.000404567	0.0110852	0	69.9813	70.5923	79.0885	78.7899	1490	1281	1363	1503	myeloid/lymphoid or mixed-lineage leukemia (trithorax homolog, Drosophila); translocated to, 11	1	protein-coding	10962	ALL1 fused gene from chromosome 1q|ALL1-fused gene from chromosome 1q|protein AF1q	MIM:604684|HGNC:HGNC:16997|HPRD:05251
CASP3	0.182591	5.97948	0.000404849	0.0110852	0	62.8423	65.5225	56.6907	56.301	1338	1189	977	1074	caspase 3, apoptosis-related cysteine peptidase	4	protein-coding	836	CASP-3|CPP-32|PARP cleavage protease|SREBP cleavage activity 1|apopain|caspase 3, apoptosis-related cysteine protease|caspase-3|cysteine protease CPP32|procaspase3|protein Yama	MIM:600636|HGNC:HGNC:1504|Ensembl:ENSG00000164305|HPRD:02799|Vega:OTTHUMG00000133681
AGPAT2	0.216712	4.82077	0.000406278	0.0111039	0	46.8264	49.0454	39.4572	42.8286	997	890	680	817	1-acylglycerol-3-phosphate O-acyltransferase 2	9	protein-coding	10555	1-AGP acyltransferase 2|1-AGPAT 2|1-acyl-sn-glycerol-3-phosphate acyltransferase beta|1-acylglycerol-3-phosphate O-acyltransferase 2 (lysophosphatidic acid acyltransferase, beta)|lysophosphatidic acid acyltransferase beta|lysophosphatidic acid acyltransferase-beta	MIM:603100|HGNC:HGNC:325|Ensembl:ENSG00000169692|HPRD:04373|Vega:OTTHUMG00000020936
ST8SIA2	-0.767928	3.25232	0.000410309	0.011173	1	2.3014	1.65322	2.95929	3.82679	49	30	51	73	ST8 alpha-N-acetyl-neuraminide alpha-2,8-sialyltransferase 2	15	protein-coding	8128	SIAT8-B|ST8SiaII|alpha-2,8-sialyltransferase 8B|alpha-2,8-sialyltransferase 8B 1|sialyltransferase 8 (alpha-2, 8-sialytransferase) B|sialyltransferase 8B|sialyltransferase St8Sia II|sialyltransferase X|sialytransferase St8Sia II	MIM:602546|HGNC:HGNC:10870|Ensembl:ENSG00000140557|HPRD:03969|Vega:OTTHUMG00000149843
PDIA3	-0.108695	8.86445	0.000410218	0.011173	0	582.254	558.787	611.123	619.521	12397	10140	10532	11818	protein disulfide isomerase family A, member 3	15	protein-coding	2923	58 kDa glucose-regulated protein|58 kDa microsomal protein|ER protein 57|ER protein 60|disulfide isomerase ER-60|endoplasmic reticulum P58|endoplasmic reticulum resident protein 57|endoplasmic reticulum resident protein 60|epididymis secretory protein Li 269|epididymis secretory sperm binding protein Li 93n|glucose regulated protein, 58kDa|phospholipase C-alpha|protein disulfide isomerase-associa…	MIM:602046|HGNC:HGNC:4606|Ensembl:ENSG00000167004|HPRD:03625|Vega:OTTHUMG00000044444
CENPE	0.191342	6.88731	0.000420224	0.0114221	0	131.039	137.217	116.631	118.159	2790	2490	2010	2254	centromere protein E, 312kDa	4	protein-coding	1062	Centromere autoantigen E (312kD)|centromere-associated protein E|kinesin family member 10|kinesin-related protein CENPE|protein phosphatase 1, regulatory subunit 61	MIM:117143|HGNC:HGNC:1856|Ensembl:ENSG00000138778|HPRD:00316|Vega:OTTHUMG00000160980
RBMS3	-0.388814	3.12955	0.000421077	0.0114244	0	8.40715	7.54969	10.4446	10.5368	179	137	180	201	RNA binding motif, single stranded interacting protein 3	3	protein-coding	27303	RNA-binding motif, single-stranded-interacting protein 3|RNA-binding protein	MIM:605786|HGNC:HGNC:13427|Ensembl:ENSG00000144642|HPRD:16155|Vega:OTTHUMG00000155699
USP14	0.140159	6.92387	0.00042449	0.011496	0	165.137	169.675	152.084	151.604	3516	3079	2621	2892	ubiquitin specific peptidase 14 (tRNA-guanine transglycosylase)	18	protein-coding	9097	deubiquitinating enzyme 14|tRNA-guanine transglycosylase, 60-kD subunit|ubiquitin carboxyl-terminal hydrolase 14|ubiquitin specific protease 14 (tRNA-guanine transglycosylase)|ubiquitin thioesterase 14|ubiquitin thiolesterase 14|ubiquitin-specific processing protease 14|ubiquitin-specific-processing protease 14	MIM:607274|HGNC:HGNC:12612|HPRD:06279
PRRG4	-0.415686	3.36081	0.000429666	0.011615	0	6.99813	8.15587	9.92233	10.1698	149	148	171	194	proline rich Gla (G-carboxyglutamic acid) 4 (transmembrane)	11	protein-coding	79056	proline-rich Gla protein 4|proline-rich gamma-carboxyglutamic acid protein 4|transmembrane gamma-carboxyglutamic acid protein 4	MIM:611690|HGNC:HGNC:30799|Ensembl:ENSG00000135378|HPRD:15187|Vega:OTTHUMG00000166219
NAA30	0.248241	4.99122	0.000442431	0.0119384	0	33.1589	32.6786	27.0398	28.3602	706	593	466	541	N(alpha)-acetyltransferase 30, NatC catalytic subunit	14	protein-coding	122830	N-acetyltransferase 12 (GCN5-related, putative)|N-acetyltransferase MAK3 homolog|N-alpha-acetyltransferase 30|N-alpha-acetyltransferase 30, NatC catalytic subunit|natC catalytic subunit|putative N-acetyltransferase	HGNC:HGNC:19844|HPRD:16619
FAM122B	0.136514	6.67653	0.00044381	0.0119539	0	163.305	162.346	146.978	149.245	3477	2946	2533	2847	family with sequence similarity 122B	X	protein-coding	159090	RP11-308B5.5|protein FAM122B|synoviocyte proliferation associated in collagen-induced arthritis 2	HGNC:HGNC:30490|Ensembl:ENSG00000156504|HPRD:06614|Vega:OTTHUMG00000022461
SGOL1	0.290534	4.39357	0.000446182	0.0119961	0	23.5776	24.137	18.8002	20.13	502	438	324	384	shugoshin-like 1 (S. pombe)	3	protein-coding	151648	hSgo1|serologically defined breast cancer antigen NY-BR-85|shugoshin 1AB protein|shugoshin 1CD protein|shugoshin 1EF protein|shugoshin 1GH protein|shugoshin 1KL protein|shugoshin-like 1	MIM:609168|HGNC:HGNC:25088|Ensembl:ENSG00000129810|HPRD:12377|Vega:OTTHUMG00000130479
MNS1	-0.511866	2.31778	0.000452022	0.0121312	0	4.46189	5.45561	6.38279	7.60116	95	99	110	145	meiosis-specific nuclear structural 1	15	protein-coding	55329	meiosis-specific nuclear structural protein 1|spermatogenesis associated 40	MIM:610766|HGNC:HGNC:29636|Ensembl:ENSG00000138587|HPRD:10967|Vega:OTTHUMG00000132034
MRTO4	0.185127	6.09382	0.000453224	0.0121415	0	98.0208	109.884	91.4479	91.1091	2087	1994	1576	1738	mRNA turnover 4 homolog (S. cerevisiae)	1	protein-coding	51154	60S acidic ribosomal protein PO|MRT4, mRNA turnover 4, homolog|mRNA turnover protein 4 homolog|ribosome assembly factor MRTO4	HGNC:HGNC:18477|Ensembl:ENSG00000053372|HPRD:12725|Vega:OTTHUMG00000002496
CLIC4	0.126409	8.73545	0.000454732	0.01216	0	456.099	447.25	412.85	414.814	9711	8116	7115	7913	chloride intracellular channel 4	1	protein-coding	25932	chloride intracellular channel 4 like|chloride intracellular channel protein 4|intracellular chloride ion channel protein p64H1	MIM:606536|HGNC:HGNC:13518|Ensembl:ENSG00000169504|HPRD:05943|Vega:OTTHUMG00000003327
THUMPD1	-0.232393	5.75338	0.000466149	0.0124429	0	32.0317	33.3399	37.7165	38.9494	682	605	650	743	THUMP domain containing 1	16	protein-coding	55623	THUMP domain-containing protein 1	HGNC:HGNC:23807|Ensembl:ENSG00000066654|HPRD:08619|Vega:OTTHUMG00000131558
NPTX1	0.30395	4.90633	0.000469325	0.0125052	0	38.0435	38.7955	31.7398	30.5095	810	704	547	582	neuronal pentraxin I	17	protein-coding	4884	NP-I|neuronal pentraxin-1	MIM:602367|HGNC:HGNC:7952|Ensembl:ENSG00000171246|HPRD:03843|Vega:OTTHUMG00000177607
EPM2A	-0.62547	2.29588	0.000476853	0.0126083	1	3.00591	3.14111	4.8161	4.66554	64	57	83	89	epilepsy, progressive myoclonus type 2A, Lafora disease (laforin)	6	protein-coding	7957	LAFPTPase|epilepsy, progressive myoclonus type 2, Lafora disease (laforin)|glucan phosphatase|lafora PTPase|laforin	MIM:607566|HGNC:HGNC:3413|Ensembl:ENSG00000112425|HPRD:06345|Vega:OTTHUMG00000015747
KLHL26	-0.413837	3.76417	0.000477431	0.0126083	0	8.97075	8.59672	10.6186	12.7385	191	156	183	243	kelch-like family member 26	19	protein-coding	55295	kelch-like 26|kelch-like protein 26	HGNC:HGNC:25623|HPRD:07728
KRT15	-0.262556	2.39287	0.000474951	0.0126083	0	18.1294	17.7445	21.6434	21.4405	386	322	373	409	keratin 15	17	protein-coding	3866	CK-15|cytokeratin 15|cytokeratin-15|keratin, type I cytoskeletal 15|keratin-15, basic|keratin-15, beta|type I cytoskeletal 15	MIM:148030|HGNC:HGNC:6421|Ensembl:ENSG00000171346|HPRD:01009|Vega:OTTHUMG00000133435
DDX23	0.145261	7.14365	0.000477211	0.0126083	0	141.278	147.522	130.789	130.163	3008	2677	2254	2483	DEAD (Asp-Glu-Ala-Asp) box polypeptide 23	12	protein-coding	9416	100 kDa U5 snRNP-specific protein|DEAD box protein 23|PRP28 homolog, yeast|PRP28p homolog|U5 snRNP 100 kD protein|probable ATP-dependent RNA helicase DDX23	MIM:612172|HGNC:HGNC:17347|Ensembl:ENSG00000174243|HPRD:09908|Vega:OTTHUMG00000170399
FAM84B	0.161869	6.24109	0.000476638	0.0126083	0	109.481	104.924	97.4245	94.464	2331	1904	1679	1802	family with sequence similarity 84, member B	8	protein-coding	157638	breast cancer membrane protein 101|breast cancer membrane-associated protein 101|neurological/sensory 2|protein FAM84B	MIM:609483|HGNC:HGNC:24166|Ensembl:ENSG00000168672|HPRD:11403|Vega:OTTHUMG00000165034
TTLL7	-0.150212	5.36072	0.000479853	0.0126497	0	69.4177	68.7738	76.8255	76.5882	1478	1248	1324	1461	tubulin tyrosine ligase-like family, member 7	1	protein-coding	79739	testis development protein NYD-SP30|tubulin polyglutamylase TTLL7|tubulin--tyrosine ligase-like protein 7	HGNC:HGNC:26242|HPRD:08013
FDXACB1	-0.765975	2.02584	0.000484454	0.0127484	1	2.34837	2.64515	3.77165	4.66554	50	48	65	89	ferredoxin-fold anticodon binding domain containing 1	11	protein-coding	91893	FDX-ACDB domain-containing protein 1|ferredoxin-fold anticodon-binding domain-containing protein 1|hypothetical protein BC006136	HGNC:HGNC:25110|Ensembl:ENSG00000255561|Vega:OTTHUMG00000166795
DHRS1	-0.42763	3.51611	0.000487622	0.0128091	0	6.71632	6.66797	9.05195	8.96412	143	121	156	171	dehydrogenase/reductase (SDR family) member 1	14	protein-coding	115817	dehydrogenase/reductase SDR family member 1|short chain dehydrogenase/reductase family 19C, member 1	MIM:610410|HGNC:HGNC:16445|Ensembl:ENSG00000157379|HPRD:09914|Vega:OTTHUMG00000029333
MICALL2	-0.174701	5.79967	0.000490597	0.0128646	0	72.7993	69.5453	79.2046	81.5683	1550	1262	1365	1556	MICAL-like 2	7	protein-coding	79778	MICAL-like protein 2|junctional Rab13-binding protein|molecule interacting with CasL-like 2	HGNC:HGNC:29672|Ensembl:ENSG00000164877|HPRD:11364|Vega:OTTHUMG00000119021
TM2D1	-0.256379	3.898	0.000494032	0.0129318	0	19.4445	18.6262	23.1521	22.4365	414	338	399	428	TM2 domain containing 1	1	protein-coding	83941	TM2 domain-containing protein 1|beta-amyloid-binding protein|hBBP	MIM:610080|HGNC:HGNC:24142|Ensembl:ENSG00000162604|HPRD:16540
LIF	-0.187273	5.8769	0.000498399	0.0130232	0	119.062	129.337	147.268	135.458	2535	2347	2538	2584	leukemia inhibitory factor	22	protein-coding	3976	D factor|cholinergic differentiation factor|differentiation inhibitory activity|differentiation-inducing factor|differentiation-stimulating factor|hepatocyte-stimulating factor III|human interleukin in DA cells|melanoma-derived LPL inhibitor	MIM:159540|HGNC:HGNC:6596|Ensembl:ENSG00000128342|HPRD:08869|Vega:OTTHUMG00000150910
PACRGL	-0.481664	3.59755	0.000502114	0.0130933	0	5.1664	5.67604	7.36922	7.706	110	103	127	147	PARK2 co-regulated-like	4	protein-coding	133015	PACRG-like protein	HGNC:HGNC:28442|Ensembl:ENSG00000163138|HPRD:14537|Vega:OTTHUMG00000128550
PPP2R5E	0.177045	6.1439	0.000502841	0.0130933	0	82.9443	81.8893	69.8045	75.8543	1766	1486	1203	1447	protein phosphatase 2, regulatory subunit B', epsilon isoform	14	protein-coding	5529	PP2A B subunit isoform B'-epsilon|PP2A B subunit isoform B56-epsilon|PP2A B subunit isoform PR61-epsilon|PP2A B subunit isoform R5-epsilon|PP2A, B subunit, B' epsilon|PP2A, B subunit, B56 epsilon|PP2A, B subunit, PR61 epsilon|PP2A, B subunit, R5 epsilon|epsilon isoform of regulatory subunit B56, protein phosphatase 2A|protein phosphatase 2, regulatory subunit B (B56), epsilon isoform|serine/threo…	MIM:601647|HGNC:HGNC:9313|Ensembl:ENSG00000154001|HPRD:09040
STAG2	0.214662	7.25386	0.000506894	0.0131757	0	40.0161	44.6919	34.5251	38.1106	852	811	595	727	stromal antigen 2	X	protein-coding	10735	SCC3 homolog 2|cohesin subunit SA-2	MIM:300826|HGNC:HGNC:11355|Ensembl:ENSG00000101972|HPRD:05077|Vega:OTTHUMG00000022725
CNOT6	-0.152843	6.44437	0.000509173	0.0132118	0	71.6251	71.1985	80.0749	78.7899	1525	1292	1380	1503	CCR4-NOT transcription complex, subunit 6	5	protein-coding	57472	CCR4-NOT transcription complex subunit 6|carbon catabolite repression 4 protein|carbon catabolite repressor protein 4 homolog|cytoplasmic deadenylase	MIM:608951|HGNC:HGNC:14099|Ensembl:ENSG00000113300|HPRD:12341|Vega:OTTHUMG00000130935
RAB27A	0.174258	4.78651	0.000516649	0.0133825	0	57.0653	57.3666	50.0178	51.3209	1215	1041	862	979	RAB27A, member RAS oncogene family	15	protein-coding	5873	GTP-binding protein Ram|rab-27|ras-related protein Rab-27A	MIM:603868|HGNC:HGNC:9766|Ensembl:ENSG00000069974|HPRD:04845|Vega:OTTHUMG00000131959
RBM5	-0.185507	6.73921	0.000518411	0.0134048	0	81.2534	78.3624	93.4788	88.2783	1730	1422	1611	1684	RNA binding motif protein 5	3	protein-coding	10181	RNA-binding protein 5|putative tumor suppressor LUCA15|renal carcinoma antigen NY-REN-9	MIM:606884|HGNC:HGNC:9902|Ensembl:ENSG00000003756|HPRD:06052|Vega:OTTHUMG00000156785
CTXN1	-0.348243	5.71449	0.000520488	0.0134351	0	12.6812	12.7298	16.8273	15.5693	270	231	290	297	cortexin 1	19	protein-coding	404217	cortexin-1	MIM:600135|HGNC:HGNC:31108|Ensembl:ENSG00000178531|HPRD:13097|Vega:OTTHUMG00000182480
WNT5A	-0.30409	3.87141	0.000523123	0.0134772	0	17.4249	17.3588	21.0632	21.8599	371	315	363	417	wingless-type MMTV integration site family, member 5A	3	protein-coding	7474	WNT-5A protein|protein Wnt-5a	MIM:164975|HGNC:HGNC:12784|Ensembl:ENSG00000114251|HPRD:01293|Vega:OTTHUMG00000158361
PPT1	0.140955	7.02515	0.000523931	0.0134772	0	174.906	173.863	162.065	154.435	3724	3155	2793	2946	palmitoyl-protein thioesterase 1	1	protein-coding	5538	ceroid-palmitoyl-palmitoyl-protein thioesterase 1|palmitoyl-protein hydrolase 1	MIM:600722|HGNC:HGNC:9325|Ensembl:ENSG00000131238|HPRD:07203|Vega:OTTHUMG00000004495
TRIM5	-0.248084	5.34292	0.000524898	0.0134787	0	28.3683	29.1517	32.8423	35.3323	604	529	566	674	tripartite motif containing 5	11	protein-coding	85363	ring finger protein 88|tripartite motif containing 5 transcript variant iota|tripartite motif containing 5 transcript variant kappa|tripartite motif protein TRIM5|tripartite motif-containing protein 5	MIM:608487|HGNC:HGNC:16276|Ensembl:ENSG00000132256|HPRD:07004|Vega:OTTHUMG00000066893
CTNNBIP1	-0.140925	7.62732	0.000526332	0.0134922	0	411.434	386.853	447.607	433.056	8760	7020	7714	8261	catenin, beta interacting protein 1	1	protein-coding	56998	beta-catenin-interacting protein 1|beta-catenin-interacting protein ICAT|inhibitor of beta-catenin and Tcf-4	MIM:607758|HGNC:HGNC:16913|Ensembl:ENSG00000178585|HPRD:09677|Vega:OTTHUMG00000001796
CDC20	0.200357	7.47547	0.000531085	0.0135907	0	299.464	325.022	273.589	269.762	6376	5898	4715	5146	cell division cycle 20	1	protein-coding	991	CDC20 cell division cycle 20 homolog|cell division cycle 20 homolog|cell division cycle protein 20 homolog	MIM:603618|HGNC:HGNC:1723|Ensembl:ENSG00000117399|HPRD:04686|Vega:OTTHUMG00000007420
ANKRD36BP1	-0.335868	4.14112	0.000544342	0.013906	0	15.5462	17.3588	20.4829	20.9163	331	315	353	399	ankyrin repeat domain 36B pseudogene 1	1	pseudo	84832	-	HGNC:HGNC:28169|Ensembl:ENSG00000214262
PDLIM4	-0.166387	7.43668	0.000549997	0.0140263	0	223.517	212.604	248.522	241.193	4759	3858	4283	4601	PDZ and LIM domain 4	5	protein-coding	8572	LIM domain protein|LIM protein RIL|PDZ and LIM domain protein 4|enigma homolog|reversion-induced LIM protein	MIM:603422|HGNC:HGNC:16501|Ensembl:ENSG00000131435|HPRD:04571|Vega:OTTHUMG00000059645
KRT13	-0.334539	1.86944	0.000551643	0.0140442	0	12.963	12.9502	17.2335	15.5168	276	235	297	296	keratin 13	17	protein-coding	3860	CK-13|cytokeratin 13|cytokeratin-13|keratin, type I cytoskeletal 13|keratin-13	MIM:148065|HGNC:HGNC:6415|Ensembl:ENSG00000171401|HPRD:01016|Vega:OTTHUMG00000133434
NAT6	-0.425277	3.41705	0.00055442	0.0140908	0	8.68895	7.21904	11.1409	10.3795	185	131	192	198	N-acetyltransferase 6 (GCN5-related)	3	protein-coding	24142	N-acetyltransferase 6|protein fusion-2	MIM:607073|HGNC:HGNC:30252|Ensembl:ENSG00000243477|HPRD:06148|Vega:OTTHUMG00000156939
MT2A	0.201261	6.70986	0.000561062	0.0142353	0	157.716	144.436	131.369	131.631	3358	2621	2264	2511	metallothionein 2A	16	protein-coding	4502	MT-2|MT-II|metallothionein-2|metallothionein-2A|metallothionein-II	MIM:156360|HGNC:HGNC:7406|HPRD:08863
FLG	-0.187391	8.11068	0.0005675	0.0143741	0	310.078	352.466	373.509	380.477	6602	6396	6437	7258	filaggrin	1	protein-coding	2312	epidermal filaggrin	MIM:135940|HGNC:HGNC:3748|Ensembl:ENSG00000143631|HPRD:15920|Vega:OTTHUMG00000012202
NFATC3	0.238582	5.96066	0.000570314	0.0144208	0	33.3938	35.8748	28.7225	29.828	711	651	495	569	nuclear factor of activated T-cells, cytoplasmic, calcineurin-dependent 3	16	protein-coding	4775	NF-ATc3|T cell transcription factor NFAT4|nuclear factor of activated T-cells c3 isoform IE-Xa|nuclear factor of activated T-cells, cytoplasmic 3	MIM:602698|HGNC:HGNC:7777|Ensembl:ENSG00000072736|HPRD:04077|Vega:OTTHUMG00000137555
EMC3-AS1	-0.356828	4.09964	0.000573925	0.0144875	0	9.34649	9.03758	12.7075	10.9562	199	164	219	209	EMC3 antisense RNA 1	3	ncRNA	442075	-	HGNC:HGNC:49223
CASP1	-0.35417	2.80515	0.000578253	0.014572	0	9.9101	8.92737	12.0693	12.1094	211	162	208	231	caspase 1, apoptosis-related cysteine peptidase	11	protein-coding	834	CASP1 nirs variant 1|IL-1 beta-converting enzyme|IL1B-convertase|caspase 1, apoptosis-related cysteine peptidase (interleukin 1, beta, convertase)|caspase-1|interleukin 1, beta, convertase|interleukin 1-B converting enzyme	MIM:147678|HGNC:HGNC:1499|Ensembl:ENSG00000137752|HPRD:00977|Vega:OTTHUMG00000048072
SLC43A3	0.174893	4.64945	0.000599673	0.0150607	0	82.5216	86.5183	74.6786	74.9107	1757	1570	1287	1429	solute carrier family 43, member 3	11	protein-coding	29015	likely ortholog of mouse embryonic epithelial gene 1|solute carrier family 43 member 3	HGNC:HGNC:17466|Ensembl:ENSG00000134802|HPRD:15391|Vega:OTTHUMG00000167113
WDR74	0.24265	4.79195	0.000598667	0.0150607	0	27.4289	31.356	25.299	24.2189	584	569	436	462	WD repeat domain 74	11	protein-coding	54663	NOP seven-associated protein 1|WD repeat-containing protein 74	HGNC:HGNC:25529|Ensembl:ENSG00000133316|HPRD:08548|Vega:OTTHUMG00000167695
RMRP	-1.96756	-0.26396	0.000601644	0.0150847	1	0.234837	0.275536	1.91484	0.157265	5	5	33	3	RNA component of mitochondrial RNA processing endoribonuclease	9	ncRNA	6023	-	MIM:157660|HGNC:HGNC:10031|Ensembl:ENSG00000269900|Ensembl:ENSG00000277027
HSP90B1	-0.106617	10.3887	0.000610933	0.0152918	0	1394.46	1312.54	1467.29	1447.99	29690	23818	25287	27622	heat shock protein 90kDa beta (Grp94), member 1	12	protein-coding	7184	94 kDa glucose-regulated protein|endoplasmin|endothelial cell (HBMEC) glycoprotein|epididymis luminal protein 35|epididymis secretory sperm binding protein Li 125m|heat shock protein 90 kDa beta member 1|stress-inducible tumor rejection antigen gp96|tumor rejection antigen (gp96) 1|tumor rejection antigen 1	MIM:191175|HGNC:HGNC:12028|Ensembl:ENSG00000166598|HPRD:01860|Vega:OTTHUMG00000170118
IQSEC2	-0.182277	5.17069	0.000616591	0.0154075	0	70.6858	65.1918	76.0132	78.3706	1505	1183	1310	1495	IQ motif and Sec7 domain 2	X	protein-coding	23096	IQ motif and SEC7 domain-containing protein 2|brefeldin A resistant Arf-guanine nucleotide exchange factor 1|brefeldin A resistant Arf-guanine nucleotide exchange factor 1b|brefeldin A resistant Arf-guanine nucleotide exchange factor 1c	MIM:300522|HGNC:HGNC:29059|Ensembl:ENSG00000124313|HPRD:10012|Vega:OTTHUMG00000021608
PDS5A	0.129431	7.5475	0.000621504	0.0155042	0	152.362	150.718	137.752	139.337	3244	2735	2374	2658	PDS5 cohesin associated factor A	4	protein-coding	23244	PDS5, regulator of cohesion maintenance, homolog A|cell proliferation-inducing gene 54 protein|sister chromatid cohesion protein 112|sister chromatid cohesion protein PDS5 homolog A	MIM:613200|HGNC:HGNC:29088|Ensembl:ENSG00000121892|HPRD:11537|Vega:OTTHUMG00000160582
UGDH-AS1	-0.194302	6.13663	0.000623487	0.0155277	0	59.5545	57.8626	67.9476	66.5232	1268	1050	1171	1269	UGDH antisense RNA 1	4	ncRNA	100885776	-	HGNC:HGNC:40601|Ensembl:ENSG00000249348
CNN3	-0.0985157	9.2206	0.000627387	0.0155793	0	788.064	811.398	857.092	855.104	16779	14724	14771	16312	calponin 3, acidic	1	protein-coding	1266	calponin, acidic isoform|calponin-3|dJ639P13.2.2 (acidic calponin 3)	MIM:602374|HGNC:HGNC:2157|Ensembl:ENSG00000117519|HPRD:03848|Vega:OTTHUMG00000010783
WDR3	0.148259	6.21082	0.000628704	0.0155793	0	110.091	115.78	102.183	101.436	2344	2101	1761	1935	WD repeat domain 3	1	protein-coding	10885	WD repeat-containing protein 3|dJ776P7.2 (WD repeat domain 3)	MIM:604737|HGNC:HGNC:12755|HPRD:16066
SLC12A7	0.169801	6.64856	0.00062851	0.0155793	0	123.007	128.014	110.538	112.445	2619	2323	1905	2145	solute carrier family 12 (potassium/chloride transporter), member 7	5	protein-coding	10723	K-Cl cotransporter 4|electroneutral potassium-chloride cotransporter 4|potassium/chloride transporter KCC4|solute carrier family 12 (potassium/chloride transporters), member 7|solute carrier family 12 member 7	MIM:604879|HGNC:HGNC:10915|Ensembl:ENSG00000113504|HPRD:09221|Vega:OTTHUMG00000161931
ISLR	-1.01389	1.21005	0.000631637	0.0156259	1	0.986313	0.881715	2.08891	1.72992	21	16	36	33	immunoglobulin superfamily containing leucine-rich repeat	15	protein-coding	3671	immunoglobulin superfamily containing leucine-rich repeat protein	MIM:602059|HGNC:HGNC:6133|Ensembl:ENSG00000129009|HPRD:03636|Vega:OTTHUMG00000137623
DDHD1	-0.26605	5.40795	0.000645064	0.0159316	0	23.4837	24.0267	27.7941	29.2514	500	436	479	558	DDHD domain containing 1	14	protein-coding	80821	DDHD domain-containing protein 1|phosphatidic acid-preferring phospholipase A1 homolog|phosphatidic acid-preferring phospholipase A1-like protein|phospholipase DDHD1|spastic paraplegia 28 (autosomal recessive)	MIM:614603|HGNC:HGNC:19714|Ensembl:ENSG00000100523|HPRD:07482|Vega:OTTHUMG00000140305
ENTPD4	-0.156933	6.49845	0.000650113	0.0160296	0	92.9953	92.029	104.33	102.065	1980	1670	1798	1947	ectonucleoside triphosphate diphosphohydrolase 4	8	protein-coding	9583	golgi luminal UDPase|guanosine-diphosphatase like protein|lysosomal apyrase-like 1|lysosomal apyrase-like protein of 70 kDa|uridine-diphosphatase	MIM:607577|HGNC:HGNC:14573|Ensembl:ENSG00000197217|HPRD:09618|Vega:OTTHUMG00000097852
JADE2	-0.173313	6.95872	0.00065172	0.0160427	0	79.7974	82.8261	89.1849	93.9398	1699	1503	1537	1792	jade family PHD finger 2	5	protein-coding	23338	PHD finger protein 15|jade family PHD finger protein 2|protein Jade-2	MIM:610515|HGNC:HGNC:22984|Ensembl:ENSG00000043143|HPRD:15124|Vega:OTTHUMG00000129122
BIRC3	-0.272971	3.82012	0.000656889	0.0161432	0	36.5406	41.7713	45.4338	48.9095	778	758	783	933	baculoviral IAP repeat containing 3	11	protein-coding	330	IAP homolog C|IAP-1|RING finger protein 49|TNFR2-TRAF signaling complex protein|TNFR2-TRAF-signaling complex protein 1|apoptosis inhibitor 2|baculoviral IAP repeat-containing 3|baculoviral IAP repeat-containing protein 3|inhibitor of apoptosis protein 1|mammalian IAP homolog C	MIM:601721|HGNC:HGNC:591|Ensembl:ENSG00000023445|HPRD:03426|Vega:OTTHUMG00000167324
CXXC5	-0.184415	5.29519	0.00065855	0.0161573	0	62.3726	58.3034	69.3983	67.991	1328	1058	1196	1297	CXXC finger protein 5	5	protein-coding	51523	CXXC finger 5 protein|CXXC-type zinc finger protein 5|WT1-induced Inhibitor of Dishevelled|putative MAPK-activating protein PM08|putative NF-kappa-B-activating protein 102|retinoid-inducible nuclear factor	MIM:612752|HGNC:HGNC:26943|Ensembl:ENSG00000171604|HPRD:13105|Vega:OTTHUMG00000163331
E2F2	0.239148	4.58506	0.000663542	0.016253	0	33.2529	34.0011	28.0262	28.8844	708	617	483	551	E2F transcription factor 2	1	protein-coding	1870	transcription factor E2F2	MIM:600426|HGNC:HGNC:3114|Ensembl:ENSG00000007968|HPRD:02692|Vega:OTTHUMG00000003223
SLC37A4	0.179358	5.39813	0.000668369	0.0163442	0	69.2298	66.845	62.5513	57.8736	1474	1213	1078	1104	solute carrier family 37 (glucose-6-phosphate transporter), member 4	11	protein-coding	2542	glucose-5-phosphate transporter|glucose-6-phosphatase, transport (glucose) protein 3|glucose-6-phosphatase, transport (glucose-6-phosphate) protein 1|glucose-6-phosphatase, transport (phosphate/pyrophosphate) protein 2|glucose-6-phosphate translocase|microsomal glucose-6-phosphate transporter|transformation-related gene 19 protein	MIM:602671|HGNC:HGNC:4061|Ensembl:ENSG00000137700|HPRD:04052
PAK6	-0.27852	3.98744	0.000680296	0.016553	0	32.5953	37.1974	42.5326	41.9374	694	675	733	800	p21 protein (Cdc42/Rac)-activated kinase 6	15	protein-coding	56924	p21(CDKN1A)-activated kinase 6|serine/threonine-protein kinase PAK 6	MIM:608110|HGNC:HGNC:16061|Ensembl:ENSG00000137843|Ensembl:ENSG00000259288|HPRD:06426|Vega:OTTHUMG00000129921
MEX3C	-0.147064	6.56137	0.000681359	0.016553	0	96.3299	96.7683	107.579	106.259	2051	1756	1854	2027	mex-3 RNA binding family member C	18	protein-coding	51320	RING finger and KH domain-containing protein 2|RING finger protein 194|RNA-binding E3 ubiquitin-protein ligase MEX3C|RNA-binding protein MEX3C|ring finger and KH domain containing 2	MIM:611005|HGNC:HGNC:28040|Ensembl:ENSG00000176624|HPRD:15255|Vega:OTTHUMG00000132693
EZH2	0.172615	6.29508	0.000678514	0.016553	0	96.7057	106.632	85.8775	94.0447	2059	1935	1480	1794	enhancer of zeste 2 polycomb repressive complex 2 subunit	7	protein-coding	2146	enhancer of zeste homolog 2|histone-lysine N-methyltransferase EZH2|lysine N-methyltransferase 6	MIM:601573|HGNC:HGNC:3527|Ensembl:ENSG00000106462|HPRD:03342|Vega:OTTHUMG00000158973
WDR12	0.24624	5.25664	0.000681092	0.016553	0	25.6441	28.9864	22.4558	23.3801	546	526	387	446	WD repeat domain 12	2	protein-coding	55759	WD repeat-containing protein 12|ribosome biogenesis protein WDR12	HGNC:HGNC:14098|HPRD:18295
NIPA2	0.147546	6.2492	0.000683998	0.016587	0	86.138	87.0143	78.4502	77.8463	1834	1579	1352	1485	non imprinted in Prader-Willi/Angelman syndrome 2	15	protein-coding	81614	magnesium transporter NIPA2|non-imprinted in Prader-Willi/Angelman syndrome region protein 2	MIM:608146|HGNC:HGNC:17044|Ensembl:ENSG00000140157|HPRD:16290|Vega:OTTHUMG00000129101
DPF1	0.37125	3.77546	0.000684987	0.016587	0	12.5403	13.7217	8.7038	11.4279	267	249	150	218	D4, zinc and double PHD fingers family 1	19	protein-coding	8193	BRG1-associated factor 45B|neuro-d4 homolog|zinc finger protein neuro-d4	MIM:601670|HGNC:HGNC:20225|Ensembl:ENSG00000011332|HPRD:03393|Vega:OTTHUMG00000157164
EPHB2	-0.192405	6.79916	0.000687384	0.0166082	0	57.2531	54.6112	64.234	63.7449	1219	991	1107	1216	EPH receptor B2	1	protein-coding	2048	EPH-like kinase 5|developmentally-regulated Eph-related tyrosine kinase|elk-related tyrosine kinase|eph tyrosine kinase 3|ephrin type-B receptor 2|protein-tyrosine kinase HEK5|renal carcinoma antigen NY-REN-47|tyrosine-protein kinase TYRO5|tyrosine-protein kinase receptor EPH-3	MIM:600997|HGNC:HGNC:3393|Ensembl:ENSG00000133216|HPRD:02997|Vega:OTTHUMG00000002881
HELZ	-0.161725	6.62625	0.000688099	0.0166082	0	87.2652	81.5036	94.001	95.0407	1858	1479	1620	1813	helicase with zinc finger	17	protein-coding	9931	down-regulated in human cancers protein|helicase with zinc finger domain|probable helicase with zinc finger domain	MIM:606699|HGNC:HGNC:16878|Ensembl:ENSG00000198265|HPRD:10452|Vega:OTTHUMG00000179555
IGFBP5	-0.266529	9.60953	0.000690322	0.0166349	0	40.3919	31.0254	43.3449	42.9859	860	563	747	820	insulin-like growth factor binding protein 5	2	protein-coding	3488	IBP-5|IGF-binding protein 5|IGFBP-5|insulin-like growth factor-binding protein 5	MIM:146734|HGNC:HGNC:5474|Ensembl:ENSG00000115461|HPRD:00901|Vega:OTTHUMG00000133058
SMAD5	0.149276	7.16571	0.000699704	0.0168336	0	118.921	117.929	107.927	105.735	2532	2140	1860	2017	SMAD family member 5	5	protein-coding	4090	MAD, mothers against decapentaplegic homolog 5|SMA- and MAD-related protein 5|SMAD, mothers against DPP homolog 5|mothers against decapentaplegic homolog 5|mothers against decapentaplegic, drosophila, homolog of, 5	MIM:603110|HGNC:HGNC:6771|Ensembl:ENSG00000113658|HPRD:04381|Vega:OTTHUMG00000163212
CADM1	-0.159619	7.52322	0.00072735	0.0174705	0	99.0071	99.8543	111.118	110.977	2108	1812	1915	2117	cell adhesion molecule 1	11	protein-coding	23705	TSLC-1|TSLC1/Nectin-like 2/IGSF4|immunoglobulin superfamily member 4|immunoglobulin superfamily, member 4|immunoglobulin superfamily, member 4D variant 1|immunoglobulin superfamily, member 4D variant 2|nectin-like 2|nectin-like protein 2|spermatogenic immunoglobulin superfamily|synaptic cell adhesion molecule|truncated CADM1 protein|tumor suppressor in lung cancer 1	MIM:605686|HGNC:HGNC:5951|Ensembl:ENSG00000182985|HPRD:05746|Vega:OTTHUMG00000168202
PPP1R9B	-0.138396	7.42015	0.000734876	0.0176228	0	136.017	129.943	147.732	145.313	2896	2358	2546	2772	protein phosphatase 1, regulatory subunit 9B	17	protein-coding	84687	neurabin-2|neurabin-II|protein phosphatase 1, regulatory (inhibitor) subunit 9B|protein phosphatase 1, regulatory subunit 9B, spinophilin	MIM:603325|HGNC:HGNC:9298|Ensembl:ENSG00000108819|HPRD:04506|Vega:OTTHUMG00000162008
NIFK	0.242468	5.3496	0.000738184	0.0176736	0	31.609	36.3156	29.709	27.5739	673	659	512	526	nucleolar protein interacting with the FHA domain of MKI67	2	protein-coding	84365	MKI67 (FHA domain) interacting nucleolar phosphoprotein|MKI67 FHA domain-interacting nucleolar phosphoprotein|hNIFK|nucleolar phosphoprotein Nopp34|nucleolar protein interacting with the FHA domain of pKi-67	MIM:611970|HGNC:HGNC:17838|Ensembl:ENSG00000155438|HPRD:17576|Vega:OTTHUMG00000131442
DDX17	-0.130477	9.12268	0.000739498	0.0176766	0	429.375	405.534	462.346	452.033	9142	7359	7968	8623	DEAD (Asp-Glu-Ala-Asp) box helicase 17	22	protein-coding	10521	DEAD (Asp-Glu-Ala-Asp) box polypeptide 17|DEAD box protein p72|DEAD/H (Asp-Glu-Ala-Asp/His) box polypeptide 17 (72kD)|RNA-dependent helicase p72|probable ATP-dependent RNA helicase DDX17	MIM:608469|HGNC:HGNC:2740|Ensembl:ENSG00000100201|HPRD:10532|Vega:OTTHUMG00000151136
COQ10B	-0.242424	4.78312	0.000748439	0.0178616	0	25.832	25.6249	29.1287	31.6628	550	465	502	604	coenzyme Q10 homolog B (S. cerevisiae)	2	protein-coding	80219	coenzyme Q-binding protein COQ10 homolog B, mitochondrial	HGNC:HGNC:25819|Ensembl:ENSG00000115520|HPRD:08582|Vega:OTTHUMG00000132745
CCT4	0.140917	8.05146	0.000758727	0.0180781	0	307.73	327.943	286.355	289.84	6552	5951	4935	5529	chaperonin containing TCP1, subunit 4 (delta)	2	protein-coding	10575	T-complex protein 1 subunit delta|TCP-1-delta|chaperonin containing t-complex polypeptide 1, delta subunit|stimulator of TAR RNA-binding	MIM:605142|HGNC:HGNC:1617|Ensembl:ENSG00000115484|HPRD:05506|Vega:OTTHUMG00000152166
KIAA1598	-0.195652	6.08503	0.000760684	0.0180958	0	74.5841	75.3867	85.5293	86.1814	1588	1368	1474	1644	KIAA1598	10	protein-coding	57698	shootin-1|shootin1	MIM:611171|HGNC:HGNC:29319|Ensembl:ENSG00000187164|HPRD:11155
GPX8	-0.172592	6.042	0.000766481	0.0181755	0	77.1203	78.9135	87.096	88.6452	1642	1432	1501	1691	glutathione peroxidase 8 (putative)	5	protein-coding	493869	probable glutathione peroxidase 8	HGNC:HGNC:33100|HPRD:17416
FTL	-0.120954	9.82243	0.000765535	0.0181755	0	927.041	925.36	1018.92	995.594	19738	16792	17560	18992	ferritin, light polypeptide	19	protein-coding	2512	ferritin L subunit|ferritin L-chain|ferritin light chain|ferritin light polypeptide-like 3	MIM:134790|HGNC:HGNC:3999|Ensembl:ENSG00000087086|HPRD:00616|Vega:OTTHUMG00000183332
PALD1	-0.378902	4.57587	0.000776945	0.0183943	0	8.92379	6.8884	10.2125	10.5368	190	125	176	201	phosphatase domain containing, paladin 1	10	protein-coding	27143	paladin|palladin	MIM:614656|HGNC:HGNC:23530|Ensembl:ENSG00000107719|HPRD:11419|Vega:OTTHUMG00000018411
PCDHGC3	-0.147121	7.79097	0.00079389	0.0187358	0	145.317	141.24	164.444	153.229	3094	2563	2834	2923	protocadherin gamma subfamily C, 3	5	protein-coding	5098	cadherin-like 2|protocadherin 2|protocadherin 43|protocadherin gamma-C3|protocadherin-2|protocadherin-43	MIM:603627|HGNC:HGNC:8716|Ensembl:ENSG00000240184|HPRD:04693|Vega:OTTHUMG00000129613
PHGDH	0.124782	7.33146	0.000792986	0.0187358	0	241.506	232.056	218.465	216.135	5142	4211	3765	4123	phosphoglycerate dehydrogenase	1	protein-coding	26227	3-phosphoglycerate dehydrogenase|D-3-phosphoglycerate dehydrogenase|epididymis secretory protein Li 113	MIM:606879|HGNC:HGNC:8923|Ensembl:ENSG00000092621|HPRD:06047|Vega:OTTHUMG00000012100
NOL12	-0.262749	4.34853	0.000796431	0.018766	0	18.2233	17.1383	21.4113	21.126	388	311	369	403	nucleolar protein 12	22	protein-coding	79159	-	HGNC:HGNC:28585|Ensembl:ENSG00000273899|HPRD:17537|Vega:OTTHUMG00000150660
OGT	-0.131647	8.11684	0.00080615	0.018935	0	372.169	363.928	416.1	390.7	7924	6604	7171	7453	O-linked N-acetylglucosamine (GlcNAc) transferase	X	protein-coding	8473	O-GlcNAc transferase p110 subunit|O-GlcNAc transferase subunit p110|O-linked N-acetylglucosamine (GlcNAc) transferase (UDP-N-acetylglucosamine:polypeptide-N-acetylglucosaminyl transferase)|O-linked N-acetylglucosamine transferase 110 kDa subunit|UDP-N-acetylglucosamine--peptide N-acetylglucosaminyltransferase 110 kDa subunit|UDP-N-acetylglucosamine:polypeptide-N-acetylglucosaminyl transferase|uri…	MIM:300255|HGNC:HGNC:8127|Ensembl:ENSG00000147162|HPRD:02222|Vega:OTTHUMG00000033316
HIPK2	0.123897	8.60758	0.000806082	0.018935	0	559.334	557.63	505.284	519.657	11909	10119	8708	9913	homeodomain interacting protein kinase 2	7	protein-coding	28996	hHIPk2|homeodomain-interacting protein kinase 2	MIM:606868|HGNC:HGNC:14402|Ensembl:ENSG00000064393|HPRD:06039|Vega:OTTHUMG00000157704
IMPDH2	0.144246	7.72688	0.000811954	0.0190412	0	136.863	139.917	127.366	123.086	2914	2539	2195	2348	IMP (inosine 5'-monophosphate) dehydrogenase 2	3	protein-coding	3615	IMP (inosine monophosphate) dehydrogenase 2|IMP oxireductase 2|IMPD 2|IMPDH 2|inosine 5' phosphate dehydrogenase 2|inosine monophosphate dehydrogenase type II|inosine-5'-monophosphate dehydrogenase 2	MIM:146691|HGNC:HGNC:6053|Ensembl:ENSG00000178035|HPRD:00895|Vega:OTTHUMG00000156771
FRMPD3	-0.226209	2.93727	0.000823014	0.0191549	0	28.9788	28.1047	34.5831	32.3442	617	510	596	617	FERM and PDZ domain containing 3	X	protein-coding	84443	FERM and PDZ domain-containing protein 3|RP5-1070B1.1	HGNC:HGNC:29382|Ensembl:ENSG00000147234|Vega:OTTHUMG00000022165
AK5	-0.163617	3.9295	0.000819888	0.0191549	0	55.1396	54.8868	60.9846	62.2247	1174	996	1051	1187	adenylate kinase 5	1	protein-coding	26289	AK 5|ATP-AMP transphosphorylase 5|adenylate kinase 6|adenylate kinase isoenzyme 5	MIM:608009|HGNC:HGNC:365|Ensembl:ENSG00000154027|HPRD:10472|Vega:OTTHUMG00000009796
ADAMTS15	0.161971	6.41428	0.000821491	0.0191549	0	79.5626	77.7012	69.2822	71.2936	1694	1410	1194	1360	ADAM metallopeptidase with thrombospondin type 1 motif, 15	11	protein-coding	170689	A disintegrin and metalloproteinase with thrombospondin motifs 15|ADAM-TS 15|ADAM-TS15|ADAMTS-15|a disintegrin-like and metalloprotease (reprolysin type) with thrombospondin type 1 motif, 15, preproprotein|metalloprotease disintegrin 15 with thrombospondin domains	MIM:607509|HGNC:HGNC:16305|Ensembl:ENSG00000166106|HPRD:06330|Vega:OTTHUMG00000165657
ZMYM6	0.260282	4.14574	0.000823243	0.0191549	0	20.3368	20.4448	16.8273	17.1943	433	371	290	328	zinc finger, MYM-type 6	1	protein-coding	9204	transposon-derived Buster2 transposase-like protein|zinc finger MYM-type protein 6|zinc finger protein 258|zinc finger, BED-type containing 7|zinc finger, MYM-type containing 6	MIM:613567|HGNC:HGNC:13050|Ensembl:ENSG00000163867|HPRD:10325|HPRD:17494|Vega:OTTHUMG00000004163
RNASET2	0.336725	3.80674	0.000822205	0.0191549	0	13.4796	12.2338	9.8643	10.5368	287	222	170	201	ribonuclease T2	6	protein-coding	8635	ribonuclease 6	MIM:612944|HGNC:HGNC:21686|Ensembl:ENSG00000026297|HPRD:10197|Vega:OTTHUMG00000016009
PGF	0.419022	1.8467	0.000825601	0.0191798	0	8.54805	8.54162	6.44081	6.34304	182	155	111	121	placental growth factor	14	protein-coding	5228	placenta growth factor|placental growth factor, vascular endothelial growth factor-related protein	MIM:601121|HGNC:HGNC:8893|Ensembl:ENSG00000119630|HPRD:03076|Vega:OTTHUMG00000171496
ZIC1	-0.169727	6.61332	0.000828247	0.0192112	0	142.687	136.611	159.163	155.221	3038	2479	2743	2961	Zic family member 1	3	protein-coding	7545	Zic family member 1 (odd-paired homolog, Drosophila)|Zinc finger protein of the cerebellum 1|zinc finger protein 201|zinc finger protein ZIC 1	MIM:600470|HGNC:HGNC:12872|Ensembl:ENSG00000152977|HPRD:02718|Vega:OTTHUMG00000159456
ABCA3	-0.286606	7.242	0.000839394	0.0194394	0	17.284	16.0362	19.6126	21.0736	368	291	338	402	ATP-binding cassette, sub-family A (ABC1), member 3	16	protein-coding	21	ABC transporter 3|ABC-C transporter|ATP-binding cassette sub-family A member 3|ATP-binding cassette transporter 3	MIM:601615|HGNC:HGNC:33|Ensembl:ENSG00000167972|HPRD:03369|Vega:OTTHUMG00000128845
LIX1L	-0.205948	6.50741	0.000841941	0.0194681	0	72.8933	67.5063	85.1231	77.1649	1552	1225	1467	1472	Lix1 homolog (chicken) like	1	protein-coding	128077	LIX1-like protein|Lix1 homolog-like	HGNC:HGNC:28715|Ensembl:ENSG00000271601|HPRD:14653|Vega:OTTHUMG00000013741
SOX9	-0.168584	7.63038	0.000847042	0.0195524	0	179.65	165.101	189.221	198.469	3825	2996	3261	3786	SRY (sex determining region Y)-box 9	17	protein-coding	6662	SRY (sex-determining region Y)-box 9 protein|SRY-related HMG-box, gene 9|transcription factor SOX-9	MIM:608160|HGNC:HGNC:11204|Ensembl:ENSG00000125398|HPRD:06427|Vega:OTTHUMG00000166300
SHC1	-0.118708	8.62928	0.000848219	0.0195524	0	452.107	427.963	484.802	471.272	9626	7766	8355	8990	SHC (Src homology 2 domain containing) transforming protein 1	1	protein-coding	6464	SH2 domain protein C1|SHC (Src homology 2 domain-containing) transforming protein 1|SHC-transforming protein 1|SHC-transforming protein 3|SHC-transforming protein A	MIM:600560|HGNC:HGNC:10840|Ensembl:ENSG00000160691|HPRD:02780|Vega:OTTHUMG00000037295
ATG7	0.223535	4.87222	0.000853699	0.0196483	0	37.292	35.7095	32.4942	30.1949	794	648	560	576	autophagy related 7	3	protein-coding	10533	ATG12-activating enzyme E1 ATG7|ATG7 autophagy related 7 homolog|autophagy-related protein 7|hAGP7|ubiquitin activating enzyme E1-like protein|ubiquitin-activating enzyme E1-like protein|ubiquitin-like modifier-activating enzyme ATG7	MIM:608760|HGNC:HGNC:16935|Ensembl:ENSG00000197548|HPRD:12293|Vega:OTTHUMG00000129740
VAMP2	-0.195072	5.23532	0.000856536	0.0196831	0	37.8087	40.3936	44.5054	44.8206	805	733	767	855	vesicle-associated membrane protein 2 (synaptobrevin 2)	17	protein-coding	6844	synaptobrevin 2|synaptobrevin-2|vesicle associated membrane protein 2|vesicle-associated membrane protein 2	MIM:185881|HGNC:HGNC:12643|Ensembl:ENSG00000220205|HPRD:01717|Vega:OTTHUMG00000150254
MECP2	-0.128643	7.07434	0.000859357	0.0197175	0	152.127	154.08	165.488	169.113	3239	2796	2852	3226	methyl CpG binding protein 2	X	protein-coding	4204	meCp-2 protein|methyl-CpG-binding protein 2	MIM:300005|HGNC:HGNC:6990|Ensembl:ENSG00000169057|HPRD:02050|Vega:OTTHUMG00000024229
TAPT1-AS1	-1.42554	0.512544	0.000880979	0.0201514	1	0.422706	0.38575	0.812354	1.36297	9	7	14	26	TAPT1 antisense RNA 1 (head to head)	4	ncRNA	202020	-	HGNC:HGNC:26832|Ensembl:ENSG00000263327|HPRD:08263
ATXN1L	0.173906	6.16389	0.000879788	0.0201514	0	67.539	65.2469	56.8068	60.8617	1438	1184	979	1161	ataxin 1-like	16	protein-coding	342371	ataxin-1-like|brother of ATXN1|brother of ataxin-1	MIM:614301|HGNC:HGNC:33279|Ensembl:ENSG00000224470|Vega:OTTHUMG00000176872
GNG11	-0.173737	6.29059	0.000884493	0.0202007	0	66.13	69.1595	73.1699	79.1045	1408	1255	1261	1509	guanine nucleotide binding protein (G protein), gamma 11	7	protein-coding	2791	G protein gamma-11 subunit|guanine nucleotide-binding protein G(I)/G(S)/G(O) gamma-11 subunit|guanine nucleotide-binding protein G(I)/G(S)/G(O) subunit gamma-11	MIM:604390|HGNC:HGNC:4403|HPRD:11979
ADAR	-0.161351	8.96201	0.000889828	0.0202293	0	385.508	387.624	423.527	440.972	8208	7034	7299	8412	adenosine deaminase, RNA-specific	1	protein-coding	103	136 kDa double-stranded RNA-binding protein|RNA-specific adenosine deaminase|adenosine deaminase acting on RNA 1-A|double-stranded RNA-specific adenosine deaminase|dsRNA adenosine deaminase|interferon-induced protein 4|interferon-inducible protein 4	MIM:146920|HGNC:HGNC:225|Ensembl:ENSG00000160710|HPRD:07528|Vega:OTTHUMG00000037261
LRRC8A	0.14409	7.32625	0.000887335	0.0202293	0	216.237	211.446	198.563	188.718	4604	3837	3422	3600	leucine rich repeat containing 8 family, member A	9	protein-coding	56262	leucine-rich repeat-containing protein 8A|swelling protein 1|volume-regulated anion channel subunit LRRC8A	MIM:608360|HGNC:HGNC:19027|Ensembl:ENSG00000136802|Vega:OTTHUMG00000020766
C11orf63	0.261443	2.18411	0.000888819	0.0202293	0	19.4445	19.9488	15.957	16.8274	414	362	275	321	chromosome 11 open reading frame 63	11	protein-coding	79864	uncharacterized protein C11orf63	HGNC:HGNC:26288|Ensembl:ENSG00000109944|HPRD:08035|Vega:OTTHUMG00000166027
MAVS	-0.125865	8.17374	0.000892724	0.0202641	0	274.571	283.196	306.258	302.212	5846	5139	5278	5765	mitochondrial antiviral signaling protein	20	protein-coding	57506	CARD adapter inducing interferon beta|CARD adaptor inducing IFN-beta|IFN-B promoter stimulator 1|interferon beta promoter stimulator protein 1|mitochondrial antiviral-signaling protein|putative NF-kappa-B-activating protein 031N|virus-induced signaling adaptor|virus-induced-signaling adapter	MIM:609676|HGNC:HGNC:29233|Ensembl:ENSG00000088888|HPRD:13847|Vega:OTTHUMG00000031765
NANOS1	-0.323126	3.62915	0.000896604	0.0202903	0	12.7281	14.6034	17.2915	16.775	271	265	298	320	nos homolog 1 (Drosophila)	10	protein-coding	340719	EC_Rep1a|NOS-1|nanos homolog 1	MIM:608226|HGNC:HGNC:23044|Ensembl:ENSG00000188613|HPRD:16302|Vega:OTTHUMG00000019141
GMFB	0.171346	6.63812	0.000896121	0.0202903	0	70.1222	74.8907	63.2476	65.2651	1493	1359	1090	1245	glia maturation factor, beta	14	protein-coding	2764	GMF-beta|glia maturation factor beta	MIM:601713|HGNC:HGNC:4373|Ensembl:ENSG00000197045|Vega:OTTHUMG00000140307
DGKQ	-0.252835	4.96655	0.000901265	0.0203544	0	27.5228	25.0187	32.2041	30.6143	586	454	555	584	diacylglycerol kinase, theta 110kDa	4	protein-coding	1609	DAG kinase theta|DGK-theta|diacylglycerol kinase theta|diglyceride kinase theta	MIM:601207|HGNC:HGNC:2856|Ensembl:ENSG00000145214|HPRD:03127|Vega:OTTHUMG00000088629
CYP24A1	1.15632	0.304784	0.000902176	0.0203544	1	1.22115	1.65322	0.522228	0.733905	26	30	9	14	cytochrome P450, family 24, subfamily A, polypeptide 1	20	protein-coding	1591	1,25-@dihydroxyvitamin D3 24-hydroxylase|1,25-dihydroxyvitamin D(3) 24-hydroxylase, mitochondrial|24-OHase|cytochrome P450 24A1|cytochrome P450, subfamily XXIV (vitamin D 24-hydroxylase)|cytochrome P450-CC24|exo-mitochondrial protein|vitamin D 24-hydroxylase|vitamin D(3) 24-hydroxylase	MIM:126065|HGNC:HGNC:2602|Ensembl:ENSG00000019186|HPRD:00522|Vega:OTTHUMG00000032773
PDIA4	-0.129974	9.34692	0.000913542	0.0205796	0	967.433	880.613	1010.51	1012.32	20598	15980	17415	19311	protein disulfide isomerase family A, member 4	7	protein-coding	9601	ER protein 70|ER protein 72|endoplasmic reticulum resident protein 70|endoplasmic reticulum resident protein 72|protein disulfide isomerase related protein (calcium-binding protein, intestinal-related)|protein disulfide isomerase-associated 4|protein disulfide-isomerase A4	HGNC:HGNC:30167|Ensembl:ENSG00000155660|HPRD:06501|Vega:OTTHUMG00000150248
PIK3R2	-0.136572	7.51826	0.000915367	0.0205895	0	120.095	119.362	131.195	132.05	2557	2166	2261	2519	phosphoinositide-3-kinase, regulatory subunit 2 (beta)	19	protein-coding	5296	PI3-kinase subunit p85-beta|PI3K regulatory subunit beta|phosphatidylinositol 3-kinase 85 kDa regulatory subunit beta|phosphatidylinositol 3-kinase regulatory subunit beta|phosphatidylinositol 3-kinase, regulatory subunit, polypeptide 2 (p85 beta)|ptdIns-3-kinase regulatory subunit p85-beta	MIM:603157|HGNC:HGNC:8980|Ensembl:ENSG00000105647|HPRD:04404|Vega:OTTHUMG00000183383
RPS6KA3	0.131609	7.09157	0.000925493	0.0207859	0	253.154	252.722	229.722	232.019	5390	4586	3959	4426	ribosomal protein S6 kinase, 90kDa, polypeptide 3	X	protein-coding	6197	MAP kinase-activated protein kinase 1b|MAPK-activated protein kinase 1b|MAPKAP kinase 1b|MAPKAPK-1b|RSK-2|S6K-alpha-3|insulin-stimulated protein kinase 1|p90-RSK 3|ribosomal S6 kinase 2|ribosomal protein S6 kinase alpha-3	MIM:300075|HGNC:HGNC:10432|Ensembl:ENSG00000177189|HPRD:02092|Vega:OTTHUMG00000021231
SPON2	-0.807976	4.64021	0.000928446	0.0208207	1	1.64386	1.21236	2.95929	2.14929	35	22	51	41	spondin 2, extracellular matrix protein	4	protein-coding	10417	differentially expressed in cancerous and non-cancerous lung cells 1|spondin-2	MIM:605918|HGNC:HGNC:11253|Ensembl:ENSG00000159674|HPRD:16174|Vega:OTTHUMG00000089002
TNFAIP3	0.189222	4.12797	0.000931506	0.0208579	0	44.8538	43.5898	37.3683	40.1551	955	791	644	766	tumor necrosis factor, alpha-induced protein 3	6	protein-coding	7128	OTU domain-containing protein 7C|TNF alpha-induced protein 3|putative DNA-binding protein A20|tumor necrosis factor alpha-induced protein 3|tumor necrosis factor inducible protein A20|zinc finger protein A20	MIM:191163|HGNC:HGNC:11896|Ensembl:ENSG00000118503|HPRD:01857|Vega:OTTHUMG00000015664
ABCC3	-0.203994	5.9224	0.000946453	0.0211607	0	107.884	109.553	124.812	125.603	2297	1988	2151	2396	ATP-binding cassette, sub-family C (CFTR/MRP), member 3	17	protein-coding	8714	ATP-binding cassette sub-family C member 3|canalicular multispecific organic anion transporter 2|canicular multispecific organic anion transporter|multi-specific organic anion transporter D|multidrug resistance associated protein|multidrug resistance-associated protein 3	MIM:604323|HGNC:HGNC:54|Ensembl:ENSG00000108846|HPRD:06826|Vega:OTTHUMG00000162245
LRRC14	-0.233167	5.08281	0.000948252	0.0211691	0	24.7048	26.3964	30.4053	29.5659	526	479	524	564	leucine rich repeat containing 14	8	protein-coding	9684	leucine-rich repeat-containing protein 14	HGNC:HGNC:20419|Ensembl:ENSG00000160959|HPRD:14312|Vega:OTTHUMG00000165179
TGFA	0.746769	5.44832	0.000966448	0.0215429	1	2.77107	3.086	2.03089	1.46781	59	56	35	28	transforming growth factor, alpha	2	protein-coding	7039	TGF-alpha|protransforming growth factor alpha	MIM:190170|HGNC:HGNC:11765|Ensembl:ENSG00000163235|HPRD:07522|Vega:OTTHUMG00000129669
STARD4	-0.182238	5.89067	0.00097146	0.0216223	0	69.9813	65.0265	76.9416	76.4834	1490	1180	1326	1459	StAR-related lipid transfer (START) domain containing 4	5	protein-coding	134429	START domain containing 4 sterol-regulated|START domain containing 4, sterol regulated|START domain-containing protein 4|stAR-related lipid transfer protein 4	MIM:607049|HGNC:HGNC:18058|Ensembl:ENSG00000164211|HPRD:06133|Vega:OTTHUMG00000128793
GUSBP1	0.455756	2.88582	0.000977592	0.0217262	0	7.98444	9.31312	5.80253	6.70999	170	169	100	128	glucuronidase, beta pseudogene 1	5	pseudo	728411	-	HGNC:HGNC:13670|Ensembl:ENSG00000183666
UQCRQ	-0.14834	6.61618	0.000993154	0.0220391	0	74.8659	77.095	84.4268	83.8748	1594	1399	1455	1600	ubiquinol-cytochrome c reductase, complex III subunit VII, 9.5kDa	5	protein-coding	27089	complex III subunit 8|complex III subunit VIII|cytochrome b-c1 complex subunit 8|low molecular mass ubiquinone-binding protein (9.5kD)|ubiquinol-cytochrome c reductase complex 9.5 kDa protein|ubiquinol-cytochrome c reductase complex ubiquinone-binding protein QP-C	MIM:612080|HGNC:HGNC:29594|HPRD:17941
LMF2	0.172609	6.97995	0.000994754	0.0220417	0	168.941	158.819	144.425	146.519	3597	2882	2489	2795	lipase maturation factor 2	22	protein-coding	91289	transmembrane protein 112B|transmembrane protein 153	HGNC:HGNC:25096|Ensembl:ENSG00000100258|HPRD:12519|Vega:OTTHUMG00000150206
CD81	-0.139594	8.20948	0.000997124	0.0220614	0	165.748	155.733	177.441	177.028	3529	2826	3058	3377	CD81 molecule	11	protein-coding	975	26 kDa cell surface protein TAPA-1|CD81 antigen|CD81 antigen (target of antiproliferative antibody 1)|tetraspanin-28|tspan-28	MIM:186845|HGNC:HGNC:1701|Ensembl:ENSG00000110651|HPRD:08924|Vega:OTTHUMG00000009892
VAC14-AS1	-1.06186	0.107449	0.00101764	0.0224152	1	0.892379	0.551072	1.45063	1.62508	19	10	25	31	VAC14 antisense RNA 1	16	ncRNA	100130894	-	HGNC:HGNC:48605|Ensembl:ENSG00000214353
TAF9B	-0.197461	5.47386	0.00101501	0.0224152	0	33.1589	35.489	38.4708	39.9978	706	644	663	763	TAF9B RNA polymerase II, TATA box binding protein (TBP)-associated factor, 31kDa	X	protein-coding	51616	TAF9-like RNA polymerase II, TATA box binding protein (TBP)-associated factor, 31kDa|TBP-associated factor 9L|neuronal cell death-related protein 7|transcription associated factor TAFII31L|transcription initiation factor IID, 31kD subunit|transcription initiation factor TFIID subunit 9B|transcription-associated factor TAFII31L	MIM:300754|HGNC:HGNC:17306|Ensembl:ENSG00000187325|HPRD:06739|Vega:OTTHUMG00000021887
RHOBTB2	0.174336	5.32795	0.00101617	0.0224152	0	55.1866	56.4849	50.366	48.595	1175	1025	868	927	Rho-related BTB domain containing 2	8	protein-coding	23221	deleted in breast cancer 2 gene protein|p83|rho-related BTB domain-containing protein 2	MIM:607352|HGNC:HGNC:18756|Ensembl:ENSG00000008853|HPRD:06300|Vega:OTTHUMG00000097827
AFG3L1P	0.263689	4.4268	0.00102327	0.022506	0	20.9474	20.555	17.2915	17.2992	446	373	298	330	AFG3-like AAA ATPase 1, pseudogene	16	pseudo	172	-	MIM:603020|HGNC:HGNC:314|Ensembl:ENSG00000223959|HPRD:04315
EFHD1	1.04439	0.863257	0.00104054	0.0228519	1	1.64386	1.543	0.638279	0.89117	35	28	11	17	EF-hand domain family, member D1	2	protein-coding	80303	EF-hand domain-containing protein 1|EF-hand domain-containing protein D1|swiprosin-2	MIM:611617|HGNC:HGNC:29556|Ensembl:ENSG00000115468|HPRD:13265|Vega:OTTHUMG00000133263
PDZD11	-0.158162	5.62764	0.00104677	0.0229547	0	59.6954	61.5547	70.0366	65.3175	1271	1117	1207	1246	PDZ domain containing 11	X	protein-coding	51248	ATPase-interacting PDZ protein|PDZ domain-containing protein 11|PMCA-interacting single-PDZ protein|plasma membrane calcium ATPase-interacting single-PDZ protein	MIM:300632|HGNC:HGNC:28034|HPRD:06622
CYFIP1	-0.127897	7.86017	0.0010583	0.0231395	0	215.439	203.842	233.9	224.732	4587	3699	4031	4287	cytoplasmic FMR1 interacting protein 1	15	protein-coding	23191	cytoplasmic FMR1-interacting protein 1|cytoplasmic FMRP interacting protein 1|selective hybridizing clone|specifically Rac1-associated protein 1	MIM:606322|HGNC:HGNC:13759|Ensembl:ENSG00000273749|HPRD:05890|Vega:OTTHUMG00000129100
RAD21	0.116308	8.098	0.00105748	0.0231395	0	259.166	266.058	237.672	246.54	5518	4828	4096	4703	RAD21 homolog (S. pombe)	8	protein-coding	5885	NXP-1|SCC1 homolog|double-strand-break repair protein rad21 homolog|nuclear matrix protein 1|protein involved in DNA double-strand break repair|sister chromatid cohesion 1	MIM:606462|HGNC:HGNC:9811|Ensembl:ENSG00000164754|HPRD:05924|Vega:OTTHUMG00000164959
SLC25A30	0.230653	4.29042	0.00106102	0.0231647	0	36.3997	40.9447	33.4226	32.3442	775	743	576	617	solute carrier family 25, member 30	13	protein-coding	253512	kidney mitochondrial carrier protein 1	MIM:610793|HGNC:HGNC:27371|Ensembl:ENSG00000174032|HPRD:18056|Vega:OTTHUMG00000016853
LOC401320	-0.449317	2.77714	0.00107152	0.0233255	0	6.57542	6.39244	8.4717	9.22623	140	116	146	176	uncharacterized LOC401320	7	ncRNA	401320	-	-
PTPN13	-0.220282	7.35955	0.00107109	0.0233255	0	71.86	64.8612	81.8737	77.6891	1530	1177	1411	1482	protein tyrosine phosphatase, non-receptor type 13 (APO-1/CD95 (Fas)-associated phosphatase)	4	protein-coding	5783	fas-associated protein-tyrosine phosphatase 1|hPTPE1|protein-tyrosine phosphatase 1E|protein-tyrosine phosphatase PTPL1|tyrosine-protein phosphatase non-receptor type 13	MIM:600267|HGNC:HGNC:9646|Ensembl:ENSG00000163629|HPRD:02602|Vega:OTTHUMG00000160968
TNIP1	-0.11228	7.21323	0.00107438	0.0233537	0	258.884	261.98	284.788	278.255	5512	4754	4908	5308	TNFAIP3 interacting protein 1	5	protein-coding	10318	A20-binding inhibitor of NF-kappa-B activation 1|HIV-1 Nef-interacting protein|Nef-associated factor 1 SNP|TNFAIP3-interacting protein 1|virion-associated nuclear shuttling protein	MIM:607714|HGNC:HGNC:16903|Ensembl:ENSG00000145901|HPRD:09216|Vega:OTTHUMG00000163722
LTBP3	-0.196972	7.57855	0.00109018	0.0236624	0	373.86	342.05	425.21	395.784	7960	6207	7328	7550	latent transforming growth factor beta binding protein 3	11	protein-coding	4054	latent TGF beta binding protein 3|latent-transforming growth factor beta-binding protein 3	MIM:602090|HGNC:HGNC:6716|Ensembl:ENSG00000168056|HPRD:03649|Vega:OTTHUMG00000166575
KCTD11	-0.217446	4.40528	0.00109635	0.0237271	0	28.1804	26.4515	30.7534	32.816	600	480	530	626	potassium channel tetramerization domain containing 11	17	protein-coding	147040	BTB/POZ domain-containing protein KCTD11|potassium channel tetramerisation domain containing 11|retinoic acid, EGF, NGF induced gene protein|retinoic acid, EGF, NGF induced gene/potassium channel tetramerization domain containing 11	MIM:609848|HGNC:HGNC:21302|Ensembl:ENSG00000213859|HPRD:13763|Vega:OTTHUMG00000132061
HLA-DPA1	1.29202	-0.125374	0.00109577	0.0237271	1	1.50295	1.04704	0.522228	0.524218	32	19	9	10	major histocompatibility complex, class II, DP alpha 1	6	protein-coding	3113	HLA class II histocompatibility antigen, DP alpha 1 chain|HLA-SB alpha chain|MHC class II DP3-alpha|MHC class II HLA-DPA1 antigen|MHC class II antigen|Primed lymphocyte test-1	MIM:142880|HGNC:HGNC:4938|Ensembl:ENSG00000231389|HPRD:00835|Vega:OTTHUMG00000031058
MAP3K1	-0.209676	4.88017	0.00110106	0.0237944	0	41.4721	37.2525	46.0721	45.24	883	676	794	863	mitogen-activated protein kinase kinase kinase 1, E3 ubiquitin protein ligase	5	protein-coding	4214	MAP/ERK kinase kinase 1|MAPK/ERK kinase kinase 1|MEK kinase 1|mitogen-activated protein kinase kinase kinase 1	MIM:600982|HGNC:HGNC:6848|Ensembl:ENSG00000095015|Vega:OTTHUMG00000059486
KCNIP2	-1.02018	1.3952	0.00111258	0.0240085	1	0.845411	0.771501	1.85681	1.46781	18	14	32	28	Kv channel interacting protein 2	10	protein-coding	30819	A-type potassium channel modulatory protein 2|Kv channel-interacting protein 2|cardiac voltage-gated potassium channel modulatory subunit|potassium channel-interacting protein 2	MIM:604661|HGNC:HGNC:15522|Ensembl:ENSG00000120049|HPRD:06880|Vega:OTTHUMG00000018937
HEATR1	0.162223	6.65583	0.00112107	0.0241566	0	87.7819	93.9578	79.4367	82.6691	1869	1705	1369	1577	HEAT repeat containing 1	1	protein-coding	55127	HEAT repeat-containing protein 1|UTP10, small subunit (SSU) processome component, homolog|protein BAP28	HGNC:HGNC:25517|Ensembl:ENSG00000119285|HPRD:17569|Vega:OTTHUMG00000040061
ARPC5	-0.127881	7.7244	0.00112964	0.0243061	0	145.505	149.892	159.976	162.56	3098	2720	2757	3101	actin related protein 2/3 complex, subunit 5, 16kDa	1	protein-coding	10092	Arp2/3 protein complex subunit p16|actin-related protein 2/3 complex subunit 5|arp2/3 complex 16 kDa subunit	MIM:604227|HGNC:HGNC:708|HPRD:11969
LRIG1	-0.165221	7.9942	0.00113641	0.024401	0	81.6761	80.9525	91.622	90.7945	1739	1469	1579	1732	leucine-rich repeats and immunoglobulin-like domains 1	3	protein-coding	26018	leucine-rich repeat protein LRIG1|leucine-rich repeats and immunoglobulin-like domains protein 1|ortholog of mouse integral membrane glycoprotein LIG-1	MIM:608868|HGNC:HGNC:17360|Ensembl:ENSG00000144749|HPRD:10057|Vega:OTTHUMG00000158727
GSTP1	-0.136008	8.02196	0.00113733	0.024401	0	158.139	156.174	172.451	172.992	3367	2834	2972	3300	glutathione S-transferase pi 1	11	protein-coding	2950	GST class-pi|GSTP1-1|deafness, X-linked 7|epididymis secretory protein Li 22|fatty acid ethyl ester synthase III|glutathione S-transferase P	MIM:134660|HGNC:HGNC:4638|Ensembl:ENSG00000084207|HPRD:00614|Vega:OTTHUMG00000137430
MMP25	-0.301119	2.05052	0.00114844	0.0246038	0	11.8827	11.4623	14.7384	14.1015	253	208	254	269	matrix metallopeptidase 25	16	protein-coding	64386	leukolysin|matrix metallopeptidase-like 1|matrix metalloproteinase 20|matrix metalloproteinase 25|matrix metalloproteinase-25|matrix metalloproteinase-like 1|membrane-type 6 matrix metalloproteinase|membrane-type matrix metalloproteinase 6|membrane-type-6 matrix metalloproteinase	MIM:608482|HGNC:HGNC:14246|Ensembl:ENSG00000008516|HPRD:07090|HPRD:07492|Vega:OTTHUMG00000177475
PRC1	0.147905	7.67218	0.00116455	0.024913	0	245.921	241.866	219.394	220.905	5236	4389	3781	4214	protein regulator of cytokinesis 1	15	protein-coding	9055	anaphase spindle elongation 1 homolog|protein regulating cytokinesis 1	MIM:603484|HGNC:HGNC:9341|Ensembl:ENSG00000198901|HPRD:17899|Vega:OTTHUMG00000171685
TOP1	0.119332	7.83505	0.00118812	0.0253807	0	233.334	226.27	209.82	213.409	4968	4106	3616	4071	topoisomerase (DNA) I	20	protein-coding	7150	DNA topoisomerase 1|type I DNA topoisomerase	MIM:126420|HGNC:HGNC:11986|Ensembl:ENSG00000198900|HPRD:00535|Vega:OTTHUMG00000033057
TMCO4	0.296511	3.77833	0.00120175	0.0256351	0	16.2037	15.5402	12.1853	13.6297	345	282	210	260	transmembrane and coiled-coil domains 4	1	protein-coding	255104	transmembrane and coiled-coil domain-containing protein 4	HGNC:HGNC:27393|Ensembl:ENSG00000162542|HPRD:14140|Vega:OTTHUMG00000002697
DDTL	-0.697139	1.40527	0.00121824	0.0259495	1	2.3014	1.98386	3.36547	3.6171	49	36	58	69	D-dopachrome tautomerase-like	22	protein-coding	100037417	D-dopachrome decarboxylase-like protein|D-dopachrome tautomerase-like protein	HGNC:HGNC:33446|Ensembl:ENSG00000099974|Vega:OTTHUMG00000150800
TYSND1	-0.22664	5.08406	0.0012233	0.0259868	0	23.3427	23.3655	28.4904	26.2633	497	424	491	501	trypsin domain containing 1	10	protein-coding	219743	peroxisomal leader peptide-processing protease|trypsin domain-containing protein 1	MIM:611017|HGNC:HGNC:28531|Ensembl:ENSG00000156521|HPRD:15593|Vega:OTTHUMG00000018397
TRAPPC10	0.133242	6.24193	0.00122348	0.0259868	0	106.945	106.247	98.1788	96.2988	2277	1928	1692	1837	trafficking protein particle complex 10	21	protein-coding	7109	TRAPP 130 kDa subunit|TRAPP subunit TMEM1|epilepsy holoprosencephaly candidate 1 protein|epilepsy holoprosencephaly candidate-1 protein|trafficking protein particle complex subunit 10|trafficking protein particle complex subunit 130|trafficking protein particle complex subunit TMEM1|transmembrane protein 1|transport protein particle subunit TMEM1	MIM:602103|HGNC:HGNC:11868|Ensembl:ENSG00000160218|HPRD:03656|Vega:OTTHUMG00000086894
CWF19L1	0.239413	4.71446	0.00123894	0.0262775	0	25.7381	26.1208	22.3978	21.5454	548	474	386	411	CWF19-like 1, cell cycle control (S. pombe)	10	protein-coding	55280	CWF19-like protein 1	MIM:616120|HGNC:HGNC:25613|Ensembl:ENSG00000095485|HPRD:13101
TGFB3	-0.370557	4.09798	0.00124476	0.0263633	0	9.9101	11.2419	12.9977	14.2063	211	204	224	271	transforming growth factor, beta 3	14	protein-coding	7043	TGF-beta-3|prepro-transforming growth factor beta-3|transforming growth factor beta-3	MIM:190230|HGNC:HGNC:11769|HPRD:01829
FBN1	-0.148488	8.89523	0.0012508	0.0264242	0	202.711	192.379	225.37	212.937	4316	3491	3884	4062	fibrillin 1	15	protein-coding	2200	fibrillin 15|fibrillin-1	MIM:134797|HGNC:HGNC:3603|Ensembl:ENSG00000166147|HPRD:00618|Vega:OTTHUMG00000172218
AHNAK2	-0.131083	8.99787	0.00125119	0.0264242	0	406.643	405.754	438.439	451.142	8658	7363	7556	8606	AHNAK nucleoprotein 2	14	protein-coding	113146	protein AHNAK2	MIM:608570|HGNC:HGNC:20125|Ensembl:ENSG00000185567|Vega:OTTHUMG00000170765
PRPF38A	0.180333	5.61557	0.00125627	0.0264939	0	74.678	79.5197	67.5415	68.358	1590	1443	1164	1304	pre-mRNA processing factor 38A	1	protein-coding	84950	PRP38 pre-mRNA processing factor 38 domain containing A|pre-mRNA-splicing factor 38A	HGNC:HGNC:25930|HPRD:10972
GPR107	-0.144481	7.05241	0.00126576	0.0266562	0	141.278	143.995	155.914	159.257	3008	2613	2687	3038	G protein-coupled receptor 107	9	protein-coding	57720	lung seven transmembrane receptor 1|protein GPR107	HGNC:HGNC:17830|Ensembl:ENSG00000148358|HPRD:17054|Vega:OTTHUMG00000020804
MAPK10	-0.437847	4.24359	0.00127505	0.0268138	0	6.05878	4.73922	7.94947	6.86725	129	86	137	131	mitogen-activated protein kinase 10	4	protein-coding	5602	JNK3 alpha protein kinase|MAP kinase 10|MAP kinase p49 3F12|MAPK 10|c-Jun N-terminal kinase 3|stress activated protein kinase beta|stress-activated protein kinase 1b|stress-activated protein kinase JNK3	MIM:602897|HGNC:HGNC:6872|Ensembl:ENSG00000109339|HPRD:04207|Vega:OTTHUMG00000130604
APOBEC3F	-0.410173	3.68259	0.00130099	0.0273208	0	11.9767	11.0765	14.4483	16.1983	255	201	249	309	apolipoprotein B mRNA editing enzyme, catalytic polypeptide-like 3F	22	protein-coding	200316	DNA dC->dU-editing enzyme APOBEC-3F|apolipoprotein B editing enzyme catalytic polypeptide-like 3F|apolipoprotein B mRNA editing enzyme cytidine deaminase|apolipoprotein B mRNA-editing enzyme catalytic polypeptide-like 3F|induced upon T-cell activation	MIM:608993|HGNC:HGNC:17356|HPRD:16415
ATP5E	-0.13604	6.77552	0.00130874	0.0274317	0	108.87	108.065	122.375	116.219	2318	1961	2109	2217	ATP synthase, H+ transporting, mitochondrial F1 complex, epsilon subunit	20	protein-coding	514	ATP synthase subunit epsilon, mitochondrial|F(0)F(1)-ATPase|H(+)-transporting two-sector ATPase|mitochondrial ATP synthase epsilon chain|mitochondrial ATPase	MIM:606153|HGNC:HGNC:838|HPRD:05856
NUFIP2	0.121103	7.97745	0.00130996	0.0274317	0	252.167	239.441	223.456	228.769	5369	4345	3851	4364	nuclear fragile X mental retardation protein interacting protein 2	17	protein-coding	57532	82 kDa FMRP-interacting protein|82-kD FMRP Interacting Protein|FMRP-interacting protein 2|Fragile X Mental Retardation Protein|cell proliferation-inducing gene 1 protein|nuclear fragile X mental retardation-interacting protein 2|proliferation-inducing gene 1	MIM:609356|HGNC:HGNC:17634|Ensembl:ENSG00000108256|HPRD:11764|Vega:OTTHUMG00000179547
SNRNP48	0.256161	4.74648	0.00131643	0.0275284	0	19.3036	21.4367	16.4212	17.5089	411	389	283	334	small nuclear ribonucleoprotein 48kDa (U11/U12)	6	protein-coding	154007	U11/U12 small nuclear ribonucleoprotein 48 kDa protein|U11/U12 snRNP 48 kDa protein|U11/U12 snRNP 48K|U11/U12-48K	HGNC:HGNC:21368|Ensembl:ENSG00000168566|HPRD:12858|Vega:OTTHUMG00000014213
LDOC1	-0.167318	5.78681	0.00134945	0.0281792	0	61.4802	60.7281	69.1082	68.2007	1309	1102	1191	1301	leucine zipper, down-regulated in cancer 1	X	protein-coding	23641	breast cancer, up-regulated 1|leucine zipper protein down-regulated in cancer cells|protein LDOC1	MIM:300402|HGNC:HGNC:6548|Ensembl:ENSG00000182195|HPRD:02322|Vega:OTTHUMG00000022558
FBXO44	-0.300526	3.97598	0.00136042	0.0283684	0	14.325	13.5013	18.394	16.0411	305	245	317	306	F-box protein 44	1	protein-coding	93611	F-box gene 3|F-box only protein 44|F-box protein FBX30|F-box/G-domain protein 3	MIM:609111|HGNC:HGNC:24847|Ensembl:ENSG00000132879|HPRD:16445|Vega:OTTHUMG00000002071
BRK1	-0.143211	6.57668	0.00136481	0.0284202	0	94.5921	97.7051	108.275	104.057	2014	1773	1866	1985	BRICK1, SCAR/WAVE actin-nucleating complex subunit	3	protein-coding	55845	BRICK1, SCAR/WAVE actin-nucleating complex subunit, homolog|haematopoietic stem/progenitor cell protein 300|probable protein BRICK1|protein BRICK1	MIM:611183|HGNC:HGNC:23057|Ensembl:ENSG00000254999|HPRD:12818|Vega:OTTHUMG00000155400
NDE1	0.174141	6.03153	0.00138543	0.0288092	0	54.1533	53.0682	48.161	46.9699	1153	963	830	896	nudE neurodevelopment protein 1	16	protein-coding	54820	LIS1-interacting protein NUDE1, rat homolog|nuclear distribution protein nudE homolog 1|nudE nuclear distribution E homolog 1|nudE nuclear distribution gene E homolog 1	MIM:609449|HGNC:HGNC:17619|Ensembl:ENSG00000072864|HPRD:14815|Vega:OTTHUMG00000129885
AK6	0.276585	4.71591	0.00139104	0.0288856	0	28.2743	30.5294	24.0805	24.3761	602	554	415	465	adenylate kinase 6	5	protein-coding	102157402	ATP-AMP transphosphorylase 6|adenylate kinase isoenzyme 6|adrenal gland protein AD-004|coilin interacting nuclear ATPase protein|coilin interacting protein	HGNC:HGNC:49151|Ensembl:ENSG00000085231|Vega:OTTHUMG00000099359
NPLOC4	-0.133759	7.97104	0.00140222	0.0290769	0	246.813	245.227	270.978	268.924	5255	4450	4670	5130	nuclear protein localization 4 homolog (S. cerevisiae)	17	protein-coding	55666	nuclear protein localization protein 4 homolog	MIM:606590|HGNC:HGNC:18261|Ensembl:ENSG00000182446|HPRD:06975|Vega:OTTHUMG00000177990
LINC00342	-0.269485	4.49676	0.00142182	0.0294424	0	17.9885	17.1383	21.1212	21.2832	383	311	364	406	long intergenic non-protein coding RNA 342	2	ncRNA	150759	-	HGNC:HGNC:42470
SLC12A9	-0.165886	5.97034	0.00142659	0.0295001	0	94.5921	97.8704	106.767	108.985	2014	1776	1840	2079	solute carrier family 12, member 9	7	protein-coding	56996	CCC-interacting protein 1|cation-chloride cotransporter 6|cation-chloride cotransporter-interacting protein 1|potassium-chloride transporter 9|solute carrier family 12 (potassium/chloride transporters), member 9|solute carrier family 12 member 9	HGNC:HGNC:17435|Ensembl:ENSG00000146828|HPRD:11564|Vega:OTTHUMG00000156045
NTN1	-0.211727	4.18993	0.00143648	0.0296384	0	32.2196	32.5684	37.0202	37.9534	686	591	638	724	netrin 1	17	protein-coding	9423	epididymis tissue protein Li 131P|netrin 1, mouse, homolog of|netrin-1	MIM:601614|HGNC:HGNC:8029|Ensembl:ENSG00000065320|HPRD:03368|Vega:OTTHUMG00000130257
DRAXIN	0.845253	1.8099	0.00143726	0.0296384	1	2.63017	1.87364	1.33458	1.2057	56	34	23	23	dorsal inhibitory axon guidance protein	1	protein-coding	374946	dorsal repulsive axon guidance protein|draxin|neural tissue-specific cysteine-rich protein	MIM:612682|HGNC:HGNC:25054|HPRD:11844
EFNB1	0.594211	5.07217	0.0014623	0.0301128	1	3.56952	4.84943	3.01732	2.51625	76	88	52	48	ephrin-B1	X	protein-coding	1947	EFL-3|ELK ligand|LERK-2|eph-related receptor tyrosine kinase ligand 2|ligand of eph-related kinase 2	MIM:300035|HGNC:HGNC:3226|Ensembl:ENSG00000090776|HPRD:02072|Vega:OTTHUMG00000021751
LOC101927021	-0.439249	2.61526	0.00146795	0.0301793	0	5.49517	4.84943	6.44081	7.60116	117	88	111	145	uncharacterized LOC101927021	7	ncRNA	101927021	-	-
MCAM	-0.109471	7.13992	0.00146959	0.0301793	0	367.003	379.082	403.334	401.341	7814	6879	6951	7656	melanoma cell adhesion molecule	11	protein-coding	4162	Gicerin|S-endo 1 endothelial-associated antigen|cell surface glycoprotein MUC18|cell surface glycoprotein P1H12|melanoma adhesion molecule|melanoma-associated antigen A32|melanoma-associated antigen MUC18	MIM:155735|HGNC:HGNC:6934|Ensembl:ENSG00000076706|HPRD:01120|Vega:OTTHUMG00000166197
NUP188	0.12811	7.79404	0.00148803	0.0305159	0	333.28	340.011	302.428	313.43	7096	6170	5212	5979	nucleoporin 188kDa	9	protein-coding	23511	nucleoporin NUP188 homolog	MIM:615587|HGNC:HGNC:17859|Ensembl:ENSG00000095319|HPRD:18582|Vega:OTTHUMG00000020768
EIF5A2	-0.242167	4.6079	0.00149911	0.0307008	0	37.8556	38.1893	45.6659	44.2964	806	693	787	845	eukaryotic translation initiation factor 5A2	3	protein-coding	56648	eIF-5A-2|eukaryotic initiation factor 5A|eukaryotic translation initiation factor 5A-2	MIM:605782|HGNC:HGNC:3301|Ensembl:ENSG00000163577|HPRD:10426|Vega:OTTHUMG00000158958
LANCL2	0.265408	4.79813	0.00152038	0.0310935	0	22.5443	24.9636	18.6842	20.6542	480	453	322	394	LanC lantibiotic synthetase component C-like 2 (bacterial)	7	protein-coding	55915	G protein-coupled receptor 69B|LanC (bacterial lantibiotic synthetase component C)-like 2|lanC-like protein 2|testis-specific adriamycin sensitivity protein	MIM:612919|HGNC:HGNC:6509|Ensembl:ENSG00000132434|HPRD:13956|Vega:OTTHUMG00000023779
FHL1	-0.142726	6.71975	0.00152261	0.0310964	0	148.839	149.01	167.519	161.407	3169	2704	2887	3079	four and a half LIM domains 1	X	protein-coding	2273	LIM protein SLIMMER|four and a half LIM domains protein 1|four-and-a-half Lin11, Isl-1 and Mec-3 domains 1|skeletal muscle LIM-protein 1	MIM:300163|HGNC:HGNC:3702|Ensembl:ENSG00000022267|HPRD:02157|Vega:OTTHUMG00000022504
CDK2AP2	-0.15926	5.31257	0.00153071	0.0312189	0	46.1219	45.8492	51.5845	51.1637	982	832	889	976	cyclin-dependent kinase 2 associated protein 2	11	protein-coding	10263	CDK2-associated protein 2|DOC-1-related protein|cyclin-dependent kinase 2-associated protein 2|tumor suppressor deleted in oral cancer related 1	HGNC:HGNC:30833|Ensembl:ENSG00000167797|HPRD:13242|Vega:OTTHUMG00000167676
CXCL16	0.411994	3.80001	0.00153328	0.0312285	0	12.2115	10.4704	7.83342	9.22623	260	190	135	176	chemokine (C-X-C motif) ligand 16	17	protein-coding	58191	C-X-C motif chemokine 16|CXC chemokine ligand 16|scavenger receptor for phosphatidylserine and oxidized low density lipoprotein|small-inducible cytokine B16|transmembrane chemokine CXCL16	MIM:605398|HGNC:HGNC:16642|Ensembl:ENSG00000161921|HPRD:16103|Vega:OTTHUMG00000090761
CLEC2D	-0.37702	3.19349	0.00154434	0.0313679	0	8.82985	9.53355	11.8372	11.9522	188	173	204	228	C-type lectin domain family 2, member D	12	protein-coding	29121	C-type lectin domain family 2 member D|C-type lectin related f|C-type lectin superfamily 2, member D|LLT-1|lectin-like NK cell receptor|lectin-like transcript 1|osteoclast inhibitory lectin	MIM:605659|HGNC:HGNC:14351|Ensembl:ENSG00000069493|HPRD:16134|Vega:OTTHUMG00000168369
PTPN11	-0.132052	7.93845	0.00154277	0.0313679	0	194.163	194.198	213.185	212.413	4134	3524	3674	4052	protein tyrosine phosphatase, non-receptor type 11	12	protein-coding	5781	PTP-2C|protein-tyrosine phosphatase 1D|protein-tyrosine phosphatase 2C|tyrosine-protein phosphatase non-receptor type 11	MIM:176876|HGNC:HGNC:9644|Ensembl:ENSG00000179295|HPRD:01470|Vega:OTTHUMG00000134334
NCAPG	0.155489	6.79884	0.00155778	0.0315977	0	120.988	131.596	109.726	116.638	2576	2388	1891	2225	non-SMC condensin I complex, subunit G	4	protein-coding	64151	XCAP-G homolog|chromosome condensation protein G|chromosome-associated protein G|condensin complex subunit 3|condensin subunit CAP-G|melanoma antigen NY-MEL-3	MIM:606280|HGNC:HGNC:24304|Ensembl:ENSG00000109805|HPRD:12097|Vega:OTTHUMG00000128539
CRELD1	-0.257069	4.8587	0.00156498	0.0316424	0	24.0473	20.3346	27.2719	26.0536	512	369	470	497	cysteine-rich with EGF-like domains 1	3	protein-coding	78987	cysteine-rich with EGF-like domain protein 1	MIM:607170|HGNC:HGNC:14630|Ensembl:ENSG00000163703|HPRD:06206|Vega:OTTHUMG00000128653
CTBP1	-0.152753	7.32185	0.0015645	0.0316424	0	117.7	110.545	127.133	126.861	2506	2006	2191	2420	C-terminal binding protein 1	4	protein-coding	1487	C-terminal-binding protein 1|brefeldin A-ribosylated substrate	MIM:602618|HGNC:HGNC:2494|Ensembl:ENSG00000159692|HPRD:04015|Vega:OTTHUMG00000089259
CEP41	0.200236	4.96874	0.00156637	0.0316424	0	33.1119	33.0092	28.4324	29.0941	705	599	490	555	centrosomal protein 41kDa	7	protein-coding	95681	centrosomal protein 41 kDa|centrosomal protein of 41 kDa|testis specific protein A14|testis specific, 14|testis-specific gene A14 protein	MIM:610523|HGNC:HGNC:12370|Ensembl:ENSG00000106477|HPRD:15574|Vega:OTTHUMG00000157823
FSTL1	-0.13049	9.10011	0.00157686	0.0317918	0	333.844	334.942	357.204	374.711	7108	6078	6156	7148	follistatin-like 1	3	protein-coding	11167	follistatin-like protein 1|follistatin-related protein 1	MIM:605547|HGNC:HGNC:3972|HPRD:16120
KRT18	0.132778	6.7793	0.00157804	0.0317918	0	132.87	133.8	120.577	122.562	2829	2428	2078	2338	keratin 18	12	protein-coding	3875	CK-18|cell proliferation-inducing gene 46 protein|cell proliferation-inducing protein 46|cytokeratin 18|cytokeratin-18|keratin, type I cytoskeletal 18|keratin-18	MIM:148070|HGNC:HGNC:6430|Ensembl:ENSG00000111057|HPRD:01020|Vega:OTTHUMG00000169882
SPTLC2	0.167717	6.46421	0.00158283	0.0318057	0	67.6799	69.931	60.3463	62.015	1441	1269	1040	1183	serine palmitoyltransferase, long chain base subunit 2	14	protein-coding	9517	LCB 2|SPT 2|long chain base biosynthesis protein 2a|serine palmitoyltransferase 2|serine palmitoyltransferase, subunit II|serine-palmitoyl-CoA transferase 2	MIM:605713|HGNC:HGNC:11278|Ensembl:ENSG00000100596|HPRD:05755|Vega:OTTHUMG00000171540
DYRK2	0.177974	5.43483	0.00158301	0.0318057	0	53.214	53.8948	45.898	48.6474	1133	978	791	928	dual-specificity tyrosine-(Y)-phosphorylation regulated kinase 2	12	protein-coding	8445	dual specificity tyrosine-phosphorylation-regulated kinase 2	MIM:603496|HGNC:HGNC:3093|HPRD:04606
POLR1B	0.215823	5.6649	0.00158949	0.0318929	0	33.065	38.4648	31.7979	29.6183	704	698	548	565	polymerase (RNA) I polypeptide B, 128kDa	2	protein-coding	84172	DNA-directed RNA polymerase I 135 kDa polypeptide|DNA-directed RNA polymerase I 135kDa polypeptide|DNA-directed RNA polymerase I subunit RPA2|RNA polymerase I subunit 2	MIM:602000|HGNC:HGNC:20454|Ensembl:ENSG00000125630|HPRD:06852|Vega:OTTHUMG00000131314
MRPS17	-0.334166	3.98913	0.00159884	0.032037	0	15.2644	16.2015	18.8002	20.759	325	294	324	396	mitochondrial ribosomal protein S17	7	protein-coding	51373	28S ribosomal protein S17, mitochondrial	MIM:611980|HGNC:HGNC:14047|HPRD:14779
TFIP11	-0.189432	5.24747	0.00160167	0.0320507	0	35.4603	36.5361	41.256	40.7841	755	663	711	778	tuftelin interacting protein 11	22	protein-coding	24144	STIP-1|septin and tuftelin-interacting protein 1|tuftelin-interacting protein 11	MIM:612747|HGNC:HGNC:17165|Ensembl:ENSG00000100109|HPRD:11628|Vega:OTTHUMG00000150883
JARID2	0.237854	5.46364	0.00160434	0.0320609	0	24.1882	26.5066	21.8175	21.0736	515	481	376	402	jumonji, AT rich interactive domain 2	6	protein-coding	3720	jumonji homolog|jumonji-like protein|jumonji/ARID domain-containing protein 2|protein Jumonji	MIM:601594|HGNC:HGNC:6196|Ensembl:ENSG00000008083|HPRD:03355|Vega:OTTHUMG00000014293
HNRNPDL	-0.103379	7.97595	0.00160862	0.0321033	0	240.285	239.22	258.329	256.867	5116	4341	4452	4900	heterogeneous nuclear ribonucleoprotein D-like	4	protein-coding	9987	A+U-rich element RNA binding factor|AU-rich element RNA-binding factor|JKT41-binding protein|hnRNP D-like|hnRNP DL|protein laAUF1	MIM:607137|HGNC:HGNC:5037|Ensembl:ENSG00000152795|HPRD:06185|Vega:OTTHUMG00000130299
INSM1	-0.359595	1.24907	0.00161309	0.0321494	0	7.93747	7.38437	9.92233	9.80287	169	134	171	187	insulinoma-associated 1	20	protein-coding	3642	insulinoma-associated protein 1|zinc finger protein IA-1	MIM:600010|HGNC:HGNC:6090|Ensembl:ENSG00000173404|HPRD:02480|Vega:OTTHUMG00000032004
GRWD1	0.205534	5.76188	0.00162769	0.0323968	0	58.85	64.3101	51.3524	55.2001	1253	1167	885	1053	glutamate-rich WD repeat containing 1	19	protein-coding	83743	CUL4- and DDB1-associated WDR protein 4|WD repeat domain 28|glutamate rich WD repeat protein GRWD|glutamate-rich WD repeat-containing protein 1|regulator of ribosome biogenesis 1 homolog	MIM:610597|HGNC:HGNC:21270|HPRD:11013
TTC39C	-0.179649	4.70301	0.00164262	0.0326504	0	41.707	43.204	48.3351	47.7562	888	784	833	911	tetratricopeptide repeat domain 39C	18	protein-coding	125488	TPR repeat protein 39C|tetratricopeptide repeat protein 39C	HGNC:HGNC:26595|Ensembl:ENSG00000168234|HPRD:08745|Vega:OTTHUMG00000179403
LOC101928068	-1.21335	0.20757	0.0016562	0.0328325	1	0.657542	0.330643	1.39261	0.996014	14	6	24	19	uncharacterized LOC101928068	1	ncRNA	101928068	-	-
MMP15	-0.150132	4.74919	0.00165559	0.0328325	0	85.7153	88.943	99.1072	94.6737	1825	1614	1708	1806	matrix metallopeptidase 15 (membrane-inserted)	16	protein-coding	4324	MMP-15|MT-MMP 2|MT2MMP|matrix metalloproteinase 15 (membrane-inserted)|matrix metalloproteinase-15|membrane-type matrix metalloproteinase 2|membrane-type-2 matrix metalloproteinase	MIM:602261|HGNC:HGNC:7161|Ensembl:ENSG00000102996|HPRD:03775|Vega:OTTHUMG00000133466
SETD3	0.146741	5.93156	0.00166706	0.0330038	0	83.5548	85.0855	75.0267	77.1649	1779	1544	1293	1472	SET domain containing 3	14	protein-coding	84193	SET domain-containing protein 3|histone-lysine N-methyltransferase setd3	MIM:615671|HGNC:HGNC:20493|Ensembl:ENSG00000183576|HPRD:08664|Vega:OTTHUMG00000028970
SERTAD4	-0.41424	3.00531	0.00169097	0.0333883	0	6.19968	6.50265	7.71737	9.12139	132	118	133	174	SERTA domain containing 4	1	protein-coding	56256	SERTA domain-containing protein 4	HGNC:HGNC:25236|HPRD:15328
SPAG5	0.177954	7.1691	0.0016909	0.0333883	0	137.238	145.318	124.812	124.816	2922	2637	2151	2381	sperm associated antigen 5	17	protein-coding	10615	astrin|mitotic spindle associated protein p126|mitotic spindle coiled-coil related protein|mitotic spindle-associated protein p126|sperm-associated antigen 5	MIM:615562|HGNC:HGNC:13452|Ensembl:ENSG00000076382|HPRD:10246|Vega:OTTHUMG00000166586
KLC4	-0.331476	4.22775	0.00170042	0.0335303	0	15.828	12.344	17.4076	18.2428	337	224	300	348	kinesin light chain 4	6	protein-coding	89953	kinesin-like protein 8	HGNC:HGNC:21624|Ensembl:ENSG00000137171|HPRD:13932|Vega:OTTHUMG00000014720
ME2	0.16569	6.37204	0.00171087	0.0336916	0	91.5862	91.1473	79.0885	83.7176	1950	1654	1363	1597	malic enzyme 2, NAD(+)-dependent, mitochondrial	18	protein-coding	4200	D-ME|NAD-dependent malic enzyme, mitochondrial|malate dehydrogenase|pyruvic-malic carboxylase	MIM:154270|HGNC:HGNC:6984|HPRD:01103
CHD1L	-0.176716	6.06301	0.00171838	0.0337949	0	40.4388	42.3223	46.2462	47.1272	861	768	797	899	chromodomain helicase DNA binding protein 1-like	1	protein-coding	9557	amplified in liver cancer 1|amplified in liver cancer protein 1|chromodomain-helicase-DNA-binding protein 1-like	MIM:613039|HGNC:HGNC:1916|Ensembl:ENSG00000131778|HPRD:09880|Vega:OTTHUMG00000150271
C20orf194	-0.18169	5.18196	0.00172875	0.0339538	0	40.9555	40.3385	45.6079	46.603	872	732	786	889	chromosome 20 open reading frame 194	20	protein-coding	25943	uncharacterized protein C20orf194	MIM:614146|HGNC:HGNC:17721|Ensembl:ENSG00000088854|Vega:OTTHUMG00000031742
LOXL1-AS1	-0.281897	3.60901	0.00173814	0.0340932	0	16.6264	15.5953	21.1212	18.2428	354	283	364	348	LOXL1 antisense RNA 1	15	ncRNA	100287616	-	HGNC:HGNC:44169|Ensembl:ENSG00000261801
ARNTL	0.239388	3.96662	0.00176937	0.0346602	0	22.0746	21.6571	18.6261	18.4525	470	393	321	352	aryl hydrocarbon receptor nuclear translocator-like	11	protein-coding	406	ARNT-like protein 1, brain and muscle|PAS domain-containing protein 3|aryl hydrocarbon receptor nuclear translocator-like protein 1|bHLH-PAS protein JAP3|basic-helix-loop-helix-PAS orphan MOP3|basic-helix-loop-helix-PAS protein MOP3|brain and muscle ARNT-like 1|class E basic helix-loop-helix protein 5|member of PAS protein 3|member of PAS superfamily 3	MIM:602550|HGNC:HGNC:701|Ensembl:ENSG00000133794|HPRD:03973|Vega:OTTHUMG00000150623
GBP5	0.14563	5.09871	0.0017779	0.0347814	0	137.99	130.439	122.549	120.36	2938	2367	2112	2296	guanylate binding protein 5	1	protein-coding	115362	GBP-TA antigen|GTP-binding protein 5|guanine nucleotide-binding protein 5|guanylate-binding protein 5	MIM:611467|HGNC:HGNC:19895|HPRD:13571
TBCK	-0.3797	4.23964	0.00179783	0.0350878	0	6.85723	7.77012	9.168	9.75045	146	141	158	186	TBC1 domain containing kinase	4	protein-coding	93627	TBC domain-containing protein kinase-like protein	HGNC:HGNC:28261|Ensembl:ENSG00000145348|HPRD:17514|Vega:OTTHUMG00000131214
RAB21	0.176939	5.69362	0.00179873	0.0350878	0	48.1885	50.4782	42.2424	44.8206	1026	916	728	855	RAB21, member RAS oncogene family	12	protein-coding	23011	ras-related protein Rab-21	MIM:612398|HGNC:HGNC:18263|HPRD:06695
SNHG1	0.231841	5.44084	0.00180064	0.0350878	0	41.2843	44.3613	36.672	36.171	879	805	632	690	small nucleolar RNA host gene 1 (non-protein coding)	11	ncRNA	23642	-	MIM:603222|HGNC:HGNC:32688|Ensembl:ENSG00000255717
NMB	-0.366681	2.47888	0.00180539	0.0351342	0	7.51477	7.93544	9.69023	10.1698	160	144	167	194	neuromedin B	15	protein-coding	4828	neuromedin-B	MIM:162340|HGNC:HGNC:7842|Ensembl:ENSG00000197696|HPRD:01210|Vega:OTTHUMG00000148666
TNKS2	0.144131	6.88928	0.00181443	0.0352639	0	99.7116	99.4134	86.98	93.0487	2123	1804	1499	1775	tankyrase, TRF1-interacting ankyrin-related ADP-ribose polymerase 2	10	protein-coding	80351	ADP-ribosyltransferase diphtheria toxin-like 6|TNKS-2|TRF1-interacting ankyrin-related ADP-ribose polymerase 2|poly [ADP-ribose] polymerase 5B|tankyrase 2|tankyrase II|tankyrase-2|tankyrase-like protein|tankyrase-related protein	MIM:607128|HGNC:HGNC:15677|Ensembl:ENSG00000107854|HPRD:06182|Vega:OTTHUMG00000018747
THAP4	0.217135	5.72425	0.00183767	0.035669	0	51.1944	51.3048	43.8091	44.3488	1090	931	755	846	THAP domain containing 4	2	protein-coding	51078	THAP domain-containing protein 4	MIM:612533|HGNC:HGNC:23187|Ensembl:ENSG00000176946|HPRD:11630|Vega:OTTHUMG00000133410
ATF3	0.238547	4.26222	0.00184625	0.0357888	0	23.8594	25.6249	19.9027	21.8599	508	465	343	417	activating transcription factor 3	1	protein-coding	467	cAMP-dependent transcription factor ATF-3|cyclic AMP-dependent transcription factor ATF-3	MIM:603148|HGNC:HGNC:785|Ensembl:ENSG00000162772|HPRD:04395|Vega:OTTHUMG00000036747
UHRF1BP1	-0.154268	6.55031	0.0018491	0.0357974	0	80.502	77.0399	85.3552	90.0082	1714	1398	1471	1717	UHRF1 binding protein 1	6	protein-coding	54887	ICBP90 binding protein 1|ICBP90-binding protein 1|UHRF1 (ICBP90) binding protein 1|UHRF1-binding protein 1|ubiquitin-like containing PHD and RING finger domains 1-binding protein 1	HGNC:HGNC:21216|Ensembl:ENSG00000065060|HPRD:12838|Vega:OTTHUMG00000014557
NSUN5P1	-0.327312	2.91371	0.00185426	0.0358507	0	9.29953	8.26608	11.6051	10.5892	198	150	200	202	NOP2/Sun domain family, member 5 pseudogene 1	7	pseudo	155400	-	HGNC:HGNC:19146|Ensembl:ENSG00000223705|HPRD:15656
PNPLA4	-0.797407	2.03701	0.00186907	0.0360901	1	1.40902	1.543	2.61114	2.51625	30	28	45	48	patatin-like phospholipase domain containing 4	X	protein-coding	8228	IPLA2 eta|calcium independent phospholipases A2 eta|patatin-like phospholipase domain-containing protein 4	MIM:300102|HGNC:HGNC:24887|Ensembl:ENSG00000006757|HPRD:02112|Vega:OTTHUMG00000021103
KCNK3	-0.483423	1.76125	0.00187194	0.0360985	0	6.01181	4.40858	7.42724	7.28663	128	80	128	139	potassium channel, subfamily K, member 3	2	protein-coding	3777	TWIK-related acid-sensitive K(+) channel 1|TWIK-related acid-sensitive K+ channel|acid-sensitive potassium channel protein TASK|acid-sensitive potassium channel protein TASK-1|cardiac potassium channel|potassium channel subfamily K member 3|potassium inwardly-rectifying channel, subfamily K, member 3|two P domain potassium channel|two pore K(+) channel KT3.1|two pore potassium channel KT3.1	MIM:603220|HGNC:HGNC:6278|HPRD:04451
POT1	-0.171635	4.83063	0.00189741	0.0365423	0	38.0905	38.4648	42.6486	43.5101	811	698	735	830	protection of telomeres 1	7	protein-coding	25913	POT1-like telomere end-binding protein|protection of telomeres 1 homolog|protection of telomeres protein 1	MIM:606478|HGNC:HGNC:17284|Ensembl:ENSG00000128513|HPRD:07572|Vega:OTTHUMG00000157194
DBF4	0.161583	5.77576	0.00191178	0.0367715	0	66.9754	71.6945	62.0871	61.7004	1426	1301	1070	1177	DBF4 zinc finger	7	protein-coding	10926	DBF4 homolog|DBF4 zinc finger A|DBF4-type zinc finger-containing protein 1|activator of S phase kinase|chiffon homolog A|protein DBF4 homolog A|zinc finger, DBF-type containing 1	MIM:604281|HGNC:HGNC:17364|Ensembl:ENSG00000006634|HPRD:10371|Vega:OTTHUMG00000131034
C1orf122	-0.172683	5.39898	0.00192554	0.0369883	0	45.934	47.0616	51.7006	52.9984	978	854	891	1011	chromosome 1 open reading frame 122	1	protein-coding	127687	uncharacterized protein C1orf122	HGNC:HGNC:24789|Ensembl:ENSG00000197982|HPRD:13508|Vega:OTTHUMG00000004319
CBS	-0.156078	6.45591	0.0019281	0.0369898	0	96.236	92.5801	108.391	102.275	2049	1680	1868	1951	cystathionine-beta-synthase	21	protein-coding	875	beta-thionase|cystathionine beta-synthase|methylcysteine synthase|serine sulfhydrase	MIM:613381|HGNC:HGNC:1550|Ensembl:ENSG00000160200|HPRD:01994|Vega:OTTHUMG00000086834
PPA1	0.139404	6.99995	0.00194543	0.037274	0	101.496	106.192	92.8985	95.4076	2161	1927	1601	1820	pyrophosphatase (inorganic) 1	10	protein-coding	5464	PPase|cytosolic inorganic pyrophosphatase|diphosphate phosphohydrolase|epididymis secretory sperm binding protein Li 66p|inorganic diphosphatase|inorganic pyrophosphatase|inorganic pyrophosphatase 1|pyrophosphatase 1|pyrophosphate phospho-hydrolase	MIM:179030|HGNC:HGNC:9226|Ensembl:ENSG00000180817|HPRD:01527|Vega:OTTHUMG00000018399
NUS1	0.148236	6.44678	0.00195819	0.0374703	0	96.0481	97.7051	83.7305	90.8469	2045	1773	1443	1733	nuclear undecaprenyl pyrophosphate synthase 1 homolog (S. cerevisiae)	6	protein-coding	116150	Nogo-B receptor|dehydrodolichyl diphosphate syntase complex subunit NUS1|di-trans,poly-cis-decaprenylcistransferase|transport and golgi organization 14 homolog	MIM:610463|HGNC:HGNC:21042|Ensembl:ENSG00000153989|HPRD:12894|Vega:OTTHUMG00000015458
TUBA1C	-0.135924	8.71814	0.00196995	0.0376467	0	549.611	586.12	622.38	625.235	11702	10636	10726	11927	tubulin, alpha 1c	12	protein-coding	84790	alpha-tubulin 6|tubulin alpha-1C chain|tubulin alpha-6 chain|tubulin, alpha 6	HGNC:HGNC:20768|Ensembl:ENSG00000167553|HPRD:06747|Vega:OTTHUMG00000169497
RHOJ	-0.171192	5.60121	0.00198236	0.0378354	0	43.7266	45.9043	51.7006	49.1716	931	833	891	938	ras homolog family member J	14	protein-coding	57381	RAS-like, family 7, member B|TC10-like Rho GTPase|ras homolog gene family, member J|ras-like protein family member 7B|rho-related GTP-binding protein RhoJ|tc10-like GTP-binding protein	MIM:607653|HGNC:HGNC:688|Ensembl:ENSG00000126785|HPRD:09632|Vega:OTTHUMG00000140342
FAM122A	-0.241744	4.49784	0.00201018	0.0382192	0	18.2233	18.4058	22.0496	21.2832	388	334	380	406	family with sequence similarity 122A	9	protein-coding	116224	protein FAM122A	HGNC:HGNC:23490|HPRD:10074
G6PD	-0.125126	8.38333	0.00201008	0.0382192	0	453.188	444.55	492.809	486.422	9649	8067	8493	9279	glucose-6-phosphate dehydrogenase	X	protein-coding	2539	glucose-6-phosphate 1-dehydrogenase	MIM:305900|HGNC:HGNC:4057|Ensembl:ENSG00000160211|HPRD:02377|Vega:OTTHUMG00000024237
SETD8	0.145267	6.47472	0.00200601	0.0382192	0	86.0441	84.81	79.9589	74.7535	1832	1539	1378	1426	SET domain containing (lysine methyltransferase) 8	12	protein-coding	387893	H4-K20-HMTase SETD8|H4-K20-specific histone methyltransferase|H4K20-specific histone methyltransferase splice variant Set8b|N-lysine methyltransferase SETD8|PR/SET domain containing protein 8|PR/SET domain-containing protein 07|PR/SET07|SET domain-containing protein 8|histone-lysine N-methyltransferase SETD8|lysine N-methyltransferase 5A	MIM:607240|HGNC:HGNC:29489|Ensembl:ENSG00000183955|HPRD:06254|Vega:OTTHUMG00000150477
ULK3	0.197655	5.03376	0.002021	0.0383757	0	31.0454	32.6786	27.2139	28.2029	661	593	469	538	unc-51 like kinase 3	15	protein-coding	25989	serine/threonine-protein kinase ULK3	MIM:613472|HGNC:HGNC:19703|Ensembl:ENSG00000140474|HPRD:15609|Vega:OTTHUMG00000173020
LOC101929380	5.30125	-0.292104	0.00204175	0.0387203	1	0.187869	0.330643	0	0	4	6	0	0	uncharacterized LOC101929380	5	ncRNA	101929380	-	-
WFS1	-0.130853	6.47604	0.00206368	0.0390366	0	124.651	122.062	135.431	134.829	2654	2215	2334	2572	Wolfram syndrome 1 (wolframin)	4	protein-coding	7466	wolframin	MIM:606201|HGNC:HGNC:12762|Ensembl:ENSG00000109501|HPRD:05864|Vega:OTTHUMG00000090431
DKC1	0.146444	7.23011	0.00206274	0.0390366	0	180.824	197.449	171.581	169.899	3850	3583	2957	3241	dyskeratosis congenita 1, dyskerin	X	protein-coding	1736	CBF5 homolog|H/ACA ribonucleoprotein complex subunit 4|nopp140-associated protein of 57 kDa|nucleolar protein NAP57|nucleolar protein family A member 4|snoRNP protein DKC1	MIM:300126|HGNC:HGNC:2890|Ensembl:ENSG00000130826|HPRD:02129|Vega:OTTHUMG00000024242
SLC7A14	-0.330181	1.7963	0.00208274	0.039347	0	11.507	11.7929	15.6088	13.7345	245	214	269	262	solute carrier family 7, member 14	3	protein-coding	57709	probable cationic amino acid transporter|protein phosphatase 1, regulatory subunit 142|solute carrier family 7 (cationic amino acid transporter, y+ system), member 14|solute carrier family 7 (orphan transporter), member 14	MIM:615720|HGNC:HGNC:29326|Ensembl:ENSG00000013293|HPRD:17222|Vega:OTTHUMG00000158941
SUN1	-0.102708	7.93844	0.00209055	0.0394446	0	288.426	279.669	307.07	303.26	6141	5075	5292	5785	Sad1 and UNC84 domain containing 1	7	protein-coding	23353	SUN domain-containing protein 1|Sad1 unc-84 domain protein 1|protein unc-84 homolog A|sad1/unc-84 protein-like 1|unc-84 homolog A	MIM:607723|HGNC:HGNC:18587|Ensembl:ENSG00000164828|HPRD:16257|Vega:OTTHUMG00000151426
TRAPPC2	-0.27982	4.44755	0.00211225	0.0398034	0	15.4992	16.8628	18.278	20.8114	330	306	315	397	trafficking protein particle complex 2	X	protein-coding	6399	sedlin|trafficking protein particle complex subunit 2	MIM:300202|HGNC:HGNC:23068|Ensembl:ENSG00000196459|HPRD:02189|Vega:OTTHUMG00000021157
ADIPOR1	0.142601	6.42612	0.00211501	0.0398051	0	95.0618	93.9578	87.6763	83.7176	2024	1705	1511	1597	adiponectin receptor 1	1	protein-coding	51094	adiponectin receptor protein 1|progestin and adipoQ receptor family member I	MIM:607945|HGNC:HGNC:24040|Ensembl:ENSG00000159346|HPRD:06402|Vega:OTTHUMG00000041391
AGK	-0.163954	5.85369	0.00213088	0.0400529	0	58.4273	60.4526	64.9884	67.991	1244	1097	1120	1297	acylglycerol kinase	7	protein-coding	55750	acylglycerol kinase, mitochondrial|hAGK|hsMuLK|multi-substrate lipid kinase|multiple substrate lipid kinase	MIM:610345|HGNC:HGNC:21869|HPRD:08554
TMX2	0.152084	6.29985	0.0021421	0.0400614	0	70.1222	68.6085	62.3772	62.5392	1493	1245	1075	1193	thioredoxin-related transmembrane protein 2	11	protein-coding	51075	cell proliferation-inducing gene 26 protein|growth-inhibiting gene 11|protein disulfide isomerase family A, member 12|thioredoxin domain-containing protein 14	HGNC:HGNC:30739|Ensembl:ENSG00000213593|Vega:OTTHUMG00000167200
AMER1	0.21852	4.84393	0.00213607	0.0400614	0	29.0728	29.0415	24.1966	25.6867	619	527	417	490	APC membrane recruitment protein 1	X	protein-coding	139285	RP11-403E24.2|Wilms tumor gene on the X chromosome protein|Wilms tumor on the X|adenomatous polyposis coli membrane recruitment 1|family with sequence similarity 123B|protein FAM123B	MIM:300647|HGNC:HGNC:26837|Ensembl:ENSG00000184675|HPRD:06565|Vega:OTTHUMG00000021703
E2F8	0.269776	4.20375	0.00214177	0.0400614	0	21.4641	21.8225	16.7693	19.0291	457	396	289	363	E2F transcription factor 8	11	protein-coding	79733	E2F family member 8|transcription factor E2F8	MIM:612047|HGNC:HGNC:24727|Ensembl:ENSG00000129173|HPRD:10981|Vega:OTTHUMG00000166102
NLRP1	1.44769	2.57133	0.00213913	0.0400614	1	0.845411	0.99193	0.290127	0.366952	18	18	5	7	NLR family, pyrin domain containing 1	17	protein-coding	22861	CHT, LRR and PYD containing protein 1|NACHT, LRR and PYD domains-containing protein 1|NACHT, leucine rich repeat and PYD (pyrin domain) containing 1|NACHT, leucine rich repeat and PYD containing 1|caspase recruitment domain protein 7|caspase recruitment domain-containing protein 7|death effector filament-forming Ced-4-like apoptosis protein|nucleotide-binding domain and caspase recruitment domain…	MIM:606636|HGNC:HGNC:14374|Ensembl:ENSG00000091592|HPRD:07364|Vega:OTTHUMG00000132419
NTRK3	-0.138195	4.80431	0.00214541	0.0400727	0	89.2848	93.8476	100.384	100.912	1901	1703	1730	1925	neurotrophic tyrosine kinase, receptor, type 3	15	protein-coding	4916	ETS related protein-neurotrophic receptor tyrosine kinase fusion protein|ETV6-NTRK3 fusion|GP145-TrkC|NT-3 growth factor receptor|tyrosine kinase receptor C	MIM:191316|HGNC:HGNC:8033|Ensembl:ENSG00000140538|HPRD:01870|Vega:OTTHUMG00000148677
PPP1R16A	-0.215129	5.16677	0.00217681	0.0405161	0	31.3272	30.4192	38.0646	33.812	667	552	656	645	protein phosphatase 1, regulatory subunit 16A	8	protein-coding	84988	likley ortholog of mouse myosin phosphatase targeting subunit 3|myosin phosphatase-targeting subunit 3|protein phosphatase 1 regulatory subunit 16A|protein phosphatase 1, regulatory (inhibitor) subunit 16A	MIM:609172|HGNC:HGNC:14941|Ensembl:ENSG00000160972|HPRD:16454|Vega:OTTHUMG00000165173
ZEB1	-0.198763	7.32127	0.00217436	0.0405161	0	47.39	43.8653	54.3697	50.6394	1009	796	937	966	zinc finger E-box binding homeobox 1	10	protein-coding	6935	delta-crystallin enhancer binding factor 1|negative regulator of IL2|posterior polymorphous corneal dystrophy 3|transcription factor 8 (represses interleukin 2 expression)|zinc finger E-box-binding homeobox 1|zinc finger homeodomain enhancer-binding protein	MIM:189909|HGNC:HGNC:11642|Ensembl:ENSG00000148516|HPRD:01798|Vega:OTTHUMG00000017907
ZFAS1	0.181866	6.22769	0.00217732	0.0405161	0	45.8401	48.9903	41.6622	41.7802	976	889	718	797	ZNFX1 antisense RNA 1	20	ncRNA	441951	-	HGNC:HGNC:33101|Ensembl:ENSG00000177410
PTAR1	0.125293	6.91572	0.00220266	0.0409364	0	125.027	127.518	114.194	117.163	2662	2314	1968	2235	protein prenyltransferase alpha subunit repeat containing 1	9	protein-coding	375743	4930428J16Rik|protein prenyltransferase alpha subunit repeat-containing protein 1	HGNC:HGNC:30449|Ensembl:ENSG00000188647|Vega:OTTHUMG00000019982
PAK1IP1	-0.236544	4.68602	0.00220931	0.0410088	0	21.1353	21.4918	25.9953	24.2713	450	390	448	463	PAK1 interacting protein 1	6	protein-coding	55003	PAK/PLC-interacting protein 1|PAK1-interacting protein 1|WD repeat-containing protein 84|p21-activated protein kinase-interacting protein 1	MIM:607811|HGNC:HGNC:20882|Ensembl:ENSG00000111845|HPRD:07424|Vega:OTTHUMG00000014245
PPOX	0.383086	3.57839	0.00222128	0.0411544	0	8.97075	10.0846	8.12354	6.5003	191	183	140	124	protoporphyrinogen oxidase	1	protein-coding	5498	-	MIM:600923|HGNC:HGNC:9280|Ensembl:ENSG00000143224|HPRD:02953|Vega:OTTHUMG00000034342
SLC17A7	1.6392	-0.0970182	0.00222269	0.0411544	1	0.657542	0.936822	0.290127	0.209687	14	17	5	4	solute carrier family 17 (vesicular glutamate transporter), member 7	19	protein-coding	57030	brain-specific Na(+)-dependent inorganic phosphate cotransporter|brain-specific Na-dependent inorganic phosphate cotransporter|solute carrier family 17 (sodium-dependent inorganic phosphate cotransporter), member 7|solute carrier family 17 member 7|vesicular glutamate transporter 1	MIM:605208|HGNC:HGNC:16704|Ensembl:ENSG00000104888|HPRD:05551|Vega:OTTHUMG00000183166
ANAPC10	-0.446631	3.21078	0.00223598	0.0413142	0	6.05878	5.62093	7.42724	8.49233	129	102	128	162	anaphase promoting complex subunit 10	4	protein-coding	10393	anaphase-promoting complex subunit 10|cyclosome subunit 10	MIM:613745|HGNC:HGNC:24077|Ensembl:ENSG00000164162|HPRD:16488|Vega:OTTHUMG00000161477
HDAC11	0.450484	3.4354	0.00223688	0.0413142	0	7.89051	6.06179	5.22228	5.08491	168	110	90	97	histone deacetylase 11	3	protein-coding	79885	-	MIM:607226|HGNC:HGNC:19086|Ensembl:ENSG00000163517|HPRD:09146|Vega:OTTHUMG00000129800
POMZP3	0.753129	2.4724	0.0022427	0.0413702	1	2.39533	2.64515	1.27656	1.6775	51	48	22	32	POM121 and ZP3 fusion	7	protein-coding	22932	POM (POM121 homolog, rat) and ZP3 fusion|POM (POM121 rat homolog) and ZP3 fusion|POM-ZP3 fusion protein|POM121 and ZP3 fusion protein|POM121/ZP3 fusion protein	MIM:600587|HGNC:HGNC:9203|Ensembl:ENSG00000146707|HPRD:15974|Vega:OTTHUMG00000023514
LUC7L3	-0.152875	7.45278	0.00225032	0.0414594	0	129.536	129.392	147.5	140.49	2758	2348	2542	2680	LUC7-like 3 (S. cerevisiae)	17	protein-coding	51747	CRE-associated protein 1|cAMP regulatory element-associated protein 1|cisplatin resistance associated overexpressed protein|cisplatin resistance-associated overexpressed protein|cisplatin resistance-associated-overexpressed protein|luc7-like protein 3|okadaic acid-inducible phosphoprotein OA48-18	MIM:609434|HGNC:HGNC:24309|Ensembl:ENSG00000108848|HPRD:16759|Vega:OTTHUMG00000162257
KIAA1191	0.125485	7.13601	0.00226562	0.0416897	0	134.89	129.226	120.345	121.933	2872	2345	2074	2326	KIAA1191	5	protein-coding	57179	brain-derived rescue factor p60MONOX|flavin monooxygenase motif-containing protein of 33 kDa|flavine monooxygenase motif-containing protein of 33 kDa|putative monooxygenase p33MONOX	HGNC:HGNC:29209|Ensembl:ENSG00000122203|HPRD:13839|Vega:OTTHUMG00000130656
HINT1	-0.116329	7.84635	0.00228066	0.0419145	0	158.749	164.33	172.973	176.924	3380	2982	2981	3375	histidine triad nucleotide binding protein 1	5	protein-coding	3094	adenosine 5'-monophosphoramidase|histidine triad nucleotide-binding protein 1|protein kinase C inhibitor 1|protein kinase C-interacting protein 1	MIM:601314|HGNC:HGNC:4912|HPRD:03204
LGALS9	-0.289378	4.2622	0.00229309	0.0420624	0	29.0258	26.2861	32.3201	35.3323	618	477	557	674	lectin, galactoside-binding, soluble, 9	17	protein-coding	3965	ecalectin|gal-9|galectin 9|galectin-9|tumor antigen HOM-HD-21|urate transporter/channel protein	MIM:601879|HGNC:HGNC:6570|Ensembl:ENSG00000168961|HPRD:03528|Vega:OTTHUMG00000179831
SCFD2	-0.226026	5.02975	0.00229437	0.0420624	0	21.558	19.9488	23.5583	25.0576	459	362	406	478	sec1 family domain containing 2	4	protein-coding	152579	sec1 family domain-containing protein 2|syntaxin binding protein 1-like 1|syntaxin-binding protein 1-like 1	HGNC:HGNC:30676|Ensembl:ENSG00000184178|HPRD:15300|Vega:OTTHUMG00000160588
LATS2	0.165866	5.23208	0.00230125	0.0421368	0	69.4646	67.7819	60.1723	62.1722	1479	1230	1037	1186	large tumor suppressor kinase 2	13	protein-coding	26524	LATS (large tumor suppressor, Drosophila) homolog 2|LATS, large tumor suppressor, homolog 2|kinase phosphorylated during mitosis protein|large tumor suppressor homolog 2|serine/threonine kinase KPM|serine/threonine-protein kinase LATS2|serine/threonine-protein kinase kpm|warts-like kinase	MIM:604861|HGNC:HGNC:6515|Ensembl:ENSG00000150457|HPRD:07277|Vega:OTTHUMG00000016531
SYT12	-0.698734	2.44232	0.00231251	0.0422908	1	3.80435	3.36154	5.68648	5.97608	81	61	98	114	synaptotagmin XII	11	protein-coding	91683	synaptotagmin-12|synaptotagmin-XII	MIM:606436|HGNC:HGNC:18381|HPRD:07337
LSM10	-0.169773	5.16056	0.00234105	0.0427602	0	42.7872	41.9917	48.7993	46.7078	911	762	841	891	LSM10, U7 small nuclear RNA associated	1	protein-coding	84967	U7 snRNA-associated Sm-like protein LSm10|U7 snRNP-specific Sm-like protein LSM10	HGNC:HGNC:17562|Ensembl:ENSG00000181817|HPRD:14326|Vega:OTTHUMG00000008140
ZNF92	0.253651	4.08977	0.00235261	0.0429186	0	23.2488	22.4837	19.3805	19.0291	495	408	334	363	zinc finger protein 92	7	protein-coding	168374	epididymis luminal protein 203|zinc finger protein HTF12	MIM:603974|HGNC:HGNC:13168|Ensembl:ENSG00000146757|HPRD:04919|Vega:OTTHUMG00000156557
NFIL3	0.23763	3.6754	0.00236394	0.0430723	0	25.832	23.641	20.657	21.3881	550	429	356	408	nuclear factor, interleukin 3 regulated	9	protein-coding	4783	E4 promoter-binding protein 4|interleukin-3 promoter transcriptional activator|interleukin-3-binding protein 1|nuclear factor interleukin 3 regulated protein|nuclear factor interleukin-3-regulated protein|transcriptional activator NF-IL3A	MIM:605327|HGNC:HGNC:7787|Ensembl:ENSG00000165030|HPRD:05619|Vega:OTTHUMG00000020209
CYCS	0.113699	7.90861	0.00238133	0.0432832	0	284.481	301.216	269.354	271.597	6057	5466	4642	5181	cytochrome c, somatic	7	protein-coding	54205	cytochrome c	MIM:123970|HGNC:HGNC:19986|HPRD:00479
ICA1L	0.524984	3.24265	0.00238021	0.0432832	0	4.55583	4.90454	2.61114	3.87921	97	89	45	74	islet cell autoantigen 1,69kDa-like	2	protein-coding	130026	Ica69-related protein|amyotrophic lateral sclerosis 2 (juvenile) chromosome region, candidate 14|amyotrophic lateral sclerosis 2 (juvenile) chromosome region, candidate 15|amyotrophic lateral sclerosis 2 chromosomal region candidate gene 14 protein|amyotrophic lateral sclerosis 2 chromosomal region candidate gene 15 protein|islet cell autoantigen 1-like protein	HGNC:HGNC:14442|Ensembl:ENSG00000163596|HPRD:12446|HPRD:12447|Vega:OTTHUMG00000132856
DAG1	-0.103839	8.6036	0.00238734	0.0433393	0	464.788	445.321	493.389	485.059	9896	8081	8503	9253	dystroglycan 1 (dystrophin-associated glycoprotein 1)	3	protein-coding	1605	dystroglycan	MIM:128239|HGNC:HGNC:2666|Ensembl:ENSG00000173402|HPRD:00546|Vega:OTTHUMG00000156869
CDCA8	0.172011	6.40089	0.00239926	0.0434629	0	101.778	113.19	96.4961	94.0971	2167	2054	1663	1795	cell division cycle associated 8	1	protein-coding	55143	Dasra B|borealin|cell division cycle-associated protein 8|dasra-B|hDasra-B|pluripotent embryonic stem cell-related gene 3 protein	MIM:609977|HGNC:HGNC:14629|Ensembl:ENSG00000134690|HPRD:13017|Vega:OTTHUMG00000004320
MSH3	0.180681	4.87321	0.00239999	0.0434629	0	35.883	37.8035	32.9584	31.9773	764	686	568	610	mutS homolog 3	5	protein-coding	4437	DNA mismatch repair protein Msh3|divergent upstream protein|hMSH3|mismatch repair protein 1	MIM:600887|HGNC:HGNC:7326|Ensembl:ENSG00000113318|HPRD:02931|Vega:OTTHUMG00000162540
RHBDL3	0.486669	4.72078	0.0024479	0.0442766	0	6.10575	5.3454	4.584	3.66952	130	97	79	70	rhomboid, veinlet-like 3 (Drosophila)	17	protein-coding	162494	rhomboid, veinlet-like 4|rhomboid-related protein 3|ventrhoid transmembrane protein	HGNC:HGNC:16502|Ensembl:ENSG00000141314|HPRD:07501|Vega:OTTHUMG00000179568
BNIP3	-0.126388	6.5765	0.00247128	0.0445369	0	142.968	140.138	158.699	150.608	3044	2543	2735	2873	BCL2/adenovirus E1B 19kDa interacting protein 3	10	protein-coding	664	BCL2/adenovirus E1B 19 kDa protein-interacting protein 3	MIM:603293|HGNC:HGNC:1084|HPRD:04482
PAK2	0.118155	7.47466	0.00247069	0.0445369	0	129.818	131.045	119.59	120.675	2764	2378	2061	2302	p21 protein (Cdc42/Rac)-activated kinase 2	3	protein-coding	5062	PAK-2|S6/H4 kinase|gamma-PAK|p21 (CDKN1A)-activated kinase 2|p21-activated kinase 2|p58|serine/threonine-protein kinase PAK 2	MIM:605022|HGNC:HGNC:8591|Ensembl:ENSG00000180370|HPRD:05428|Vega:OTTHUMG00000155534
TIMM13	0.182971	6.12515	0.00247104	0.0445369	0	56.8304	59.7913	50.0758	52.4742	1210	1085	863	1001	translocase of inner mitochondrial membrane 13 homolog (yeast)	19	protein-coding	26517	mitochondrial import inner membrane translocase subunit Tim13|mitochondrial import inner membrane translocase subunit Tim13B	MIM:607383|HGNC:HGNC:11816|Ensembl:ENSG00000099800|HPRD:09573|Vega:OTTHUMG00000180432
MAGOHB	-0.310844	4.18195	0.00250676	0.0451217	0	11.3191	11.5174	14.2742	14.049	241	209	246	268	mago-nashi homolog B (Drosophila)	12	protein-coding	55110	mago nashi protein|mago-nashi homolog 2|protein mago nashi homolog 2	HGNC:HGNC:25504|Ensembl:ENSG00000111196|HPRD:08544|Vega:OTTHUMG00000168407
NMNAT2	0.501899	1.98949	0.00251154	0.045153	0	6.81026	6.61286	5.16425	4.35101	145	120	89	83	nicotinamide nucleotide adenylyltransferase 2	1	protein-coding	23057	NMN adenylyltransferase 2|NaMN adenylyltransferase 2|nicotinamide mononucleotide adenylyltransferase 2|nicotinate-nucleotide adenylyltransferase 2|pyridine nucleotide adenylyltransferase 2	MIM:608701|HGNC:HGNC:16789|Ensembl:ENSG00000157064|HPRD:09786|Vega:OTTHUMG00000035519
TMEFF2	-0.238559	5.86857	0.00252481	0.0453368	0	19.4445	20.4999	23.9064	23.1704	414	372	412	442	transmembrane protein with EGF-like and two follistatin-like domains 2	2	protein-coding	23671	TR-2|cancer/testis antigen family 120, member 2|hyperplastic polyposis protein 1|tomoregulin|tomoregulin-2|transmembrane protein TENB2	MIM:605734|HGNC:HGNC:11867|Ensembl:ENSG00000144339|HPRD:05760|Vega:OTTHUMG00000132723
RPL36	-0.127695	8.00039	0.00253277	0.0454248	0	196.229	197.725	216.318	214.091	4178	3588	3728	4084	ribosomal protein L36	19	protein-coding	25873	60S ribosomal protein L36	HGNC:HGNC:13631|Ensembl:ENSG00000130255|HPRD:10201|Vega:OTTHUMG00000178585
SNORD17	-1.38425	-0.324276	0.00254357	0.0455087	1	0.469673	0.220429	1.04446	0.838748	10	4	18	16	small nucleolar RNA, C/D box 17	20	snoRNA	692086	-	HGNC:HGNC:32713
TPPP3	-1.08323	3.72214	0.00254353	0.0455087	1	0.657542	0.661286	1.27656	1.52023	14	12	22	29	tubulin polymerization-promoting protein family member 3	16	protein-coding	51673	brain specific protein	HGNC:HGNC:24162|Ensembl:ENSG00000159713|HPRD:16710|Vega:OTTHUMG00000137516
KCNIP4	-0.283908	2.90851	0.0025598	0.0456345	0	12.1645	12.5644	14.6804	15.3596	259	228	253	293	Kv channel interacting protein 4	4	protein-coding	80333	Kv channel-interacting protein 4|a-type potassium channel modulatory protein 4|calsenilin-like protein|potassium channel interacting protein 4|potassium channel-interacting protein 4	MIM:608182|HGNC:HGNC:30083|Ensembl:ENSG00000185774|HPRD:12184|Vega:OTTHUMG00000128557
GFOD2	0.212273	5.21675	0.00255684	0.0456345	0	27.6637	27.7189	22.978	24.7431	589	503	396	472	glucose-fructose oxidoreductase domain containing 2	16	protein-coding	81577	glucose-fructose oxidoreductase domain-containing protein 2	HGNC:HGNC:28159|Ensembl:ENSG00000141098|HPRD:14419|Vega:OTTHUMG00000137537
C1orf35	0.275278	4.27432	0.00255563	0.0456345	0	19.5854	18.7916	17.0014	14.8354	417	341	293	283	chromosome 1 open reading frame 35	1	protein-coding	79169	multiple myeloma transforming 2|multiple myeloma tumor-associated protein 2	HGNC:HGNC:19032|Ensembl:ENSG00000143793|HPRD:08512|HPRD:10090|Vega:OTTHUMG00000037793
ACSS1	0.226589	4.97641	0.00258079	0.0459535	0	24.423	27.6087	22.6299	21.7026	520	501	390	414	acyl-CoA synthetase short-chain family member 1	20	protein-coding	84532	acetate--CoA ligase 2|acetyl-coenzyme A synthetase 2-like, mitochondrial	MIM:614355|HGNC:HGNC:16091|Ensembl:ENSG00000154930|HPRD:12413|Vega:OTTHUMG00000032112
LOC100287042	-1.082	1.05106	0.00259336	0.0461222	1	0.563608	0.716394	1.27656	1.41539	12	13	22	27	uncharacterized LOC100287042	17	ncRNA	100287042	-	Ensembl:ENSG00000263843
LPHN3	-0.167278	6.41811	0.00263582	0.0468213	0	60.306	63.4835	67.9476	70.8218	1284	1152	1171	1351	latrophilin 3	4	protein-coding	23284	CIRL-3|calcium-independent alpha-latrotoxin receptor 3|latrophilin homolog 3 (cow)|latrophilin-3|lectomedin 3	HGNC:HGNC:20974|Ensembl:ENSG00000150471|HPRD:10055|Vega:OTTHUMG00000160690
SMIM19	-0.273278	3.85928	0.00263971	0.0468344	0	14.2781	13.2257	17.2335	16.1459	304	240	297	308	small integral membrane protein 19	8	protein-coding	114926	UPF0697 protein C8orf40	HGNC:HGNC:25166|Ensembl:ENSG00000176209|HPRD:14005|Vega:OTTHUMG00000157060
NOS2	-0.153828	5.60108	0.0026473	0.046913	0	78.9051	75.4418	88.6047	83.4031	1680	1369	1527	1591	nitric oxide synthase 2, inducible	17	protein-coding	4843	NOS type II|NOS, type II|hepatocyte NOS|inducible NO synthase|inducible NOS|nitric oxide synthase 2A (inducible, hepatocytes)|nitric oxide synthase, inducible|nitric oxide synthase, macrophage|peptidyl-cysteine S-nitrosylase NOS2	MIM:163730|HGNC:HGNC:7873|Ensembl:ENSG00000007171|HPRD:01225|Vega:OTTHUMG00000132445
JADE1	0.159601	6.02264	0.00265176	0.0469361	0	62.2317	63.759	57.271	55.5147	1325	1157	987	1059	jade family PHD finger 1	4	protein-coding	79960	PHD finger protein 17|PHD protein Jade-1|gene for apoptosis and differentiation in epithelia|jade family PHD finger protein 1|protein Jade-1	MIM:610514|HGNC:HGNC:30027|Ensembl:ENSG00000077684|HPRD:10151|Vega:OTTHUMG00000161176
MILR1	-1.26684	0.152931	0.0026945	0.0475829	1	0.469673	0.38575	1.04446	1.04844	10	7	18	20	mast cell immunoglobulin-like receptor 1	17	protein-coding	284021	allergin-1|allergy inhibitory receptor 1|mast cell antigen 32|probable mast cell antigen 32 homolog	HGNC:HGNC:27570|Ensembl:ENSG00000271605|Vega:OTTHUMG00000185198
HILPDA	-0.219831	4.23298	0.0026947	0.0475829	0	24.7987	23.3655	28.8386	27.4166	528	424	497	523	hypoxia inducible lipid droplet-associated	7	protein-coding	29923	hypoxia inducible gene 2|hypoxia-inducible gene 2 protein|hypoxia-inducible lipid droplet-associated protein|hypoxia-inducible protein 2	HGNC:HGNC:28859|Ensembl:ENSG00000135245|HPRD:17105|Vega:OTTHUMG00000157712
DHX32	-0.152028	5.72513	0.00272776	0.0481096	0	59.1318	57.7524	65.7427	64.2691	1259	1048	1133	1226	DEAH (Asp-Glu-Ala-His) box polypeptide 32	10	protein-coding	55760	DEAD/H (Asp-Glu-Ala-Asp/His) box polypeptide 32|DEAD/H box 32|DEAD/H helicase-like protein 1|DEAD/H helicase-like protein-1|DEAH box protein 32|huDDX32|putative pre-mRNA-splicing factor ATP-dependent RNA helicase DHX32	MIM:607960|HGNC:HGNC:16717|Ensembl:ENSG00000089876|HPRD:06411|Vega:OTTHUMG00000019238
HIST1H2BK	0.239689	4.40842	0.00273331	0.0481503	0	27.5698	31.1907	24.4287	25.1625	587	566	421	480	histone cluster 1, H2bk	6	protein-coding	85236	H2B K|H2B histone family, member T|HIRA-interacting protein 1|histone 1, H2bk|histone H2B type 1-K|histone family member	MIM:615045|HGNC:HGNC:13954|HPRD:13658
IMP4	0.168562	5.3045	0.00274104	0.0482293	0	40.7676	42.157	36.2078	37.4292	868	765	624	714	IMP4, U3 small nucleolar ribonucleoprotein	2	protein-coding	92856	IMP4, U3 small nucleolar ribonucleoprotein, homolog|U3 small nucleolar ribonucleoprotein protein IMP4|U3 snoRNP protein 4 homolog|U3 snoRNP protein IMP4|brix domain-containing protein 4	MIM:612981|HGNC:HGNC:30856|Ensembl:ENSG00000136718|HPRD:10002|Vega:OTTHUMG00000131627
TEAD4	0.228191	4.52699	0.00278137	0.0488811	0	33.6286	35.3237	28.6065	30.1425	716	641	493	575	TEA domain family member 4	12	protein-coding	7004	related transcription enhancer factor 1B|transcription factor 13-like 1|transcription factor RTEF-1|transcriptional enhancer factor 1-related|transcriptional enhancer factor 3|transcriptional enhancer factor TEF-3	MIM:601714|HGNC:HGNC:11717|Ensembl:ENSG00000197905|HPRD:03421|Vega:OTTHUMG00000168153
REM1	-0.516081	0.153973	0.00278873	0.0489042	0	3.14681	3.25133	4.64203	4.50827	67	59	80	86	RAS (RAD and GEM)-like GTP-binding 1	20	protein-coding	28954	GTP-binding protein REM 1|GTPase-regulating endothelial cell sprouting	MIM:610388|HGNC:HGNC:15922|Ensembl:ENSG00000088320|HPRD:15237|Vega:OTTHUMG00000032168
TCEA1	0.117951	7.38545	0.00278926	0.0489042	0	143.626	149.175	133.516	136.035	3058	2707	2301	2595	transcription elongation factor A (SII), 1	8	protein-coding	6917	transcription elongation factor A protein 1|transcription elongation factor S-II protein 1|transcription elongation factor TFIIS.o	MIM:601425|HGNC:HGNC:11612|Ensembl:ENSG00000187735|HPRD:03252|Vega:OTTHUMG00000164262
A2M	-1.52757	4.93917	0.00281321	0.0491502	1	0.281804	0.220429	0.580253	0.89117	6	4	10	17	alpha-2-macroglobulin	12	protein-coding	2	C3 and PZP-like alpha-2-macroglobulin domain-containing protein 5|alpha-2-M	MIM:103950|HGNC:HGNC:7|Ensembl:ENSG00000175899|HPRD:00072|Vega:OTTHUMG00000150267
FGF1	-0.568891	2.82795	0.00281246	0.0491502	0	2.48927	3.36154	4.23585	4.35101	53	61	73	83	fibroblast growth factor 1 (acidic)	5	protein-coding	2246	beta-endothelial cell growth factor|endothelial cell growth factor, alpha|endothelial cell growth factor, beta|fibroblast growth factor 1|heparin-binding growth factor 1	MIM:131220|HGNC:HGNC:3665|Ensembl:ENSG00000113578|HPRD:00567|Vega:OTTHUMG00000059703
FAM168B	0.110202	7.85171	0.00281313	0.0491502	0	202.711	211.722	191.832	191.864	4316	3842	3306	3660	family with sequence similarity 168, member B	2	protein-coding	130074	myelin-associated neurite-outgrowth inhibitor|p20|protein FAM168B	HGNC:HGNC:27016|Ensembl:ENSG00000152102|HPRD:17295|Vega:OTTHUMG00000153473
FUCA1	0.168693	4.90067	0.00284601	0.0496649	0	41.3782	40.9447	37.4263	35.9089	881	743	645	685	fucosidase, alpha-L- 1, tissue	1	protein-coding	2517	alpha-L-fucosidase 1|alpha-L-fucosidase I|alpha-L-fucoside fucohydrolase 1|tissue alpha-L-fucosidase	MIM:612280|HGNC:HGNC:4006|Ensembl:ENSG00000179163|HPRD:01974|Vega:OTTHUMG00000002965
GPC1	-0.156032	8.79474	0.0028579	0.0498139	0	590.99	537.075	640.367	616.952	12583	9746	11036	11769	glypican 1	2	protein-coding	2817	glypican proteoglycan 1|glypican-1	MIM:600395|HGNC:HGNC:4449|Ensembl:ENSG00000063660|HPRD:02671|Vega:OTTHUMG00000133349
WLS	0.119521	6.6176	0.00287408	0.0500373	0	186.695	194.639	172.567	178.129	3975	3532	2974	3398	wntless Wnt ligand secretion mediator	1	protein-coding	79971	G protein-coupled receptor 177|integral membrane protein GPR177|protein evenness interrupted homolog|protein wntless homolog|putative NF-kappa-B-activating protein 373|putative NFkB activating protein 373	MIM:611514|HGNC:HGNC:30238|Ensembl:ENSG00000116729|HPRD:10980|Vega:OTTHUMG00000009153
KLRAP1	-0.714884	1.49286	0.00287982	0.0500785	0	1.73779	1.81854	2.72719	3.09289	37	33	47	59	killer cell lectin-like receptor subfamily A pseudogene 1	12	pseudo	10748	-	MIM:604274|HGNC:HGNC:6372|HPRD:09180
SEPW1	-0.1493	6.42772	0.00290994	0.0505159	0	87.0774	87.0143	100.036	93.2059	1854	1579	1724	1778	selenoprotein W, 1	19	protein-coding	6415	selenoprotein W	MIM:603235|HGNC:HGNC:10752|Ensembl:ENSG00000178980|HPRD:08377|Vega:OTTHUMG00000183061
SLC7A1	0.11873	7.98888	0.00291176	0.0505159	0	447.927	446.258	404.959	418.483	9537	8098	6979	7983	solute carrier family 7 (cationic amino acid transporter, y+ system), member 1	13	protein-coding	6541	CAT1|amino acid transporter, cationic 1|ecotropic retroviral leukemia receptor homolog|ecotropic retroviral receptor|ecotropic retrovirus receptor homolog|high affinity cationic amino acid transporter 1|solute carrier family 7 member 1|system Y+ basic amino acid transporter	MIM:104615|HGNC:HGNC:11057|Ensembl:ENSG00000139514|HPRD:00091|Vega:OTTHUMG00000016658
POMK	-0.297719	4.35424	0.00291977	0.0505937	0	12.963	11.297	14.6804	15.2547	276	205	253	291	protein-O-mannose kinase	8	protein-coding	84197	Sugen kinase 196|probable inactive protein kinase-like protein SgK196|protein O-mannose kinase|protein kinase-like protein SgK196	MIM:615247|HGNC:HGNC:26267|Ensembl:ENSG00000185900|HPRD:08668|Vega:OTTHUMG00000164100
ATG2B	-0.180124	6.10494	0.00292306	0.0505937	0	44.7598	44.8573	52.687	48.9619	953	814	908	934	autophagy related 2B	14	protein-coding	55102	ATG2 autophagy related 2 homolog B|autophagy-related protein 2 homolog B	HGNC:HGNC:20187|Ensembl:ENSG00000066739|HPRD:12626|Vega:OTTHUMG00000149933
PINX1	-0.350861	3.85795	0.00294306	0.0508074	0	9.39346	9.09269	10.6767	12.8433	200	165	184	245	PIN2/TERF1 interacting, telomerase inhibitor 1	8	protein-coding	54984	67-11-3 protein|PIN2 interacting protein 1|PIN2-interacting protein 1|PIN2/TERF1-interacting telomerase inhibitor 1|TRF1-interacting protein 1|hepatocellular carcinoma-related putative tumor suppressor|liver-related putative tumor suppressor|pin2-interacting protein X1|protein 67-11-3	MIM:606505|HGNC:HGNC:30046|Ensembl:ENSG00000254093|HPRD:05934|Vega:OTTHUMG00000163808
RECQL5	-0.258504	4.68337	0.00294196	0.0508074	0	18.2233	18.4609	20.715	23.0656	388	335	357	440	RecQ protein-like 5	17	protein-coding	9400	ATP-dependent DNA helicase Q5|DNA helicase, RecQ-like type 5	MIM:603781|HGNC:HGNC:9950|Ensembl:ENSG00000108469|HPRD:04806|Vega:OTTHUMG00000179795
NOXO1	1.08549	0.467986	0.00294565	0.0508074	0	1.17418	1.43279	0.464203	0.733905	25	26	8	14	DPH oxidase organizer 1	16	protein-coding	124056	DPH oxidase regulatory protein|Nox organizer 1|SH3 and PX domain-containing protein 5|nox-organizing protein 1|regulatory protein P41NOX	MIM:611256|HGNC:HGNC:19404|Ensembl:ENSG00000196408|HPRD:14834|Vega:OTTHUMG00000128707
GNAS	-0.0999793	10.0034	0.00295229	0.0508629	0	1092.04	1029.18	1157.72	1116.37	23251	18676	19952	21296	GNAS complex locus	20	protein-coding	2778	adenylate cyclase-stimulating G alpha protein|alternative gene product encoded by XL-exon|extra large alphas protein|guanine nucleotide binding protein (G protein), alpha stimulating activity polypeptide 1|guanine nucleotide regulatory protein|guanine nucleotide-binding protein G(s) subunit alpha isoforms XLas|neuroendocrine secretory protein|protein ALEX|secretogranin VI	MIM:139320|HGNC:HGNC:4392|Ensembl:ENSG00000087460|HPRD:00761|Vega:OTTHUMG00000033069
PSME1	-0.124928	7.21065	0.00296502	0.0510231	0	127.751	132.037	140.421	142.64	2720	2396	2420	2721	proteasome (prosome, macropain) activator subunit 1 (PA28 alpha)	14	protein-coding	5720	11S regulator complex subunit alpha|29-kD MCP activator subunit|IGUP I-5111|activator of multicatalytic protease subunit 1|interferon gamma up-regulated I-5111 protein|interferon-gamma IEF SSP 5111|interferon-gamma-inducible protein 5111|proteasome activator complex subunit 1	MIM:600654|HGNC:HGNC:9568|Ensembl:ENSG00000092010|HPRD:02803|Vega:OTTHUMG00000028795
KLHL25	0.288551	4.40901	0.00297721	0.0511736	0	16.9082	14.9892	12.9396	13.2627	360	272	223	253	kelch-like family member 25	15	protein-coding	64410	BTB/POZ KELCH domain protein|ectoderm-neural cortex protein 2|ectodermal-neural cortex 2|kelch-like 25|kelch-like protein 25	HGNC:HGNC:25732|Ensembl:ENSG00000183655|HPRD:07780|Vega:OTTHUMG00000148672
PTOV1	-0.166948	6.89377	0.00305204	0.0523627	0	102.53	89.8247	110.364	106.049	2183	1630	1902	2023	prostate tumor overexpressed 1	19	protein-coding	53635	activator interaction domain-containing protein 2|prostate tumor overexpressed gene 1|prostate tumor-overexpressed gene 1 protein	MIM:610195|HGNC:HGNC:9632|Ensembl:ENSG00000104960|HPRD:17929|Vega:OTTHUMG00000183162
ADCY3	0.151925	5.60773	0.00305343	0.0523627	0	62.3726	66.6246	58.2574	57.664	1328	1209	1004	1100	adenylate cyclase 3	2	protein-coding	109	AC-III|ATP pyrophosphate-lyase 3|adenylate cyclase type 3|adenylate cyclase type III|adenylate cyclase, olfactive type|adenylyl cyclase 3|adenylyl cyclase, type III	MIM:600291|HGNC:HGNC:234|Ensembl:ENSG00000138031|HPRD:02620|Vega:OTTHUMG00000094765
FBLIM1	-0.114028	7.15179	0.00306512	0.0524268	0	242.633	238.008	263.957	256.447	5166	4319	4549	4892	filamin binding LIM protein 1	1	protein-coding	54751	CSX-associated LIM|MIG2-interacting protein|filamin-binding LIM protein 1|filamin-binding LIM protein-1|migfilin|mitogen-inducible 2 interacting protein|mitogen-inducible 2-interacting protein	MIM:607747|HGNC:HGNC:24686|Ensembl:ENSG00000162458|HPRD:09669|Vega:OTTHUMG00000003079
BARD1	0.193646	4.93087	0.00306396	0.0524268	0	32.2665	33.395	29.1867	28.2029	687	606	503	538	BRCA1 associated RING domain 1	2	protein-coding	580	BRCA1-associated RING domain gene 1|BRCA1-associated RING domain protein 1	MIM:601593|HGNC:HGNC:952|Ensembl:ENSG00000138376|HPRD:03354|Vega:OTTHUMG00000133016
ABLIM1	0.198157	5.65686	0.00307128	0.0524268	0	35.7421	36.2054	31.6238	31.0861	761	657	545	593	actin binding LIM protein 1	10	protein-coding	3983	actin-binding LIM protein 1|actin-binding LIM protein family member 1|actin-binding double-zinc-finger protein	MIM:602330|HGNC:HGNC:78|Ensembl:ENSG00000099204|HPRD:03819|Vega:OTTHUMG00000019088
AEN	0.208723	6.08283	0.00306918	0.0524268	0	49.0339	51.5803	42.5326	44.4012	1044	936	733	847	apoptosis enhancing nuclease	15	protein-coding	64782	apoptosis-enhancing nuclease|interferon stimulated exonuclease gene 20kDa-like 1|interferon-stimulated 20 kDa exonuclease-like 1	MIM:610177|HGNC:HGNC:25722|Ensembl:ENSG00000181026|HPRD:08573|Vega:OTTHUMG00000148681
SCAF8	0.132016	6.21594	0.00310462	0.052841	0	77.9188	77.2603	69.6884	71.8703	1659	1402	1201	1371	SR-related CTD-associated factor 8	6	protein-coding	22828	CDC5L complex-associated protein 7|RNA-binding motif protein 16|SR-like CTD-associated factor 8|SR-related and CTD-associated factor 8|protein SCAF8	MIM:616024|HGNC:HGNC:20959|Ensembl:ENSG00000213079|HPRD:11487|Vega:OTTHUMG00000015877
UROD	0.138963	5.9796	0.0031062	0.052841	0	69.8404	71.4189	65.3365	62.9586	1487	1296	1126	1201	uroporphyrinogen decarboxylase	1	protein-coding	7389	uroporphyrinogen III decarboxylase	MIM:613521|HGNC:HGNC:12591|Ensembl:ENSG00000126088|HPRD:01441|Vega:OTTHUMG00000008949
ZNF777	0.224054	4.80291	0.00310598	0.052841	0	23.2488	23.2552	18.6261	21.0736	495	422	321	402	zinc finger protein 777	7	protein-coding	27153	-	HGNC:HGNC:22213|Ensembl:ENSG00000196453|HPRD:13849|Vega:OTTHUMG00000158967
PWAR5	0.517249	3.52177	0.0031406	0.0533651	0	4.79066	4.40858	3.24942	3.19773	102	80	56	61	Prader Willi/Angelman region RNA 5	15	ncRNA	8123	-	MIM:600162|HGNC:HGNC:30090|Ensembl:ENSG00000279192
DYNLT3	0.151357	6.16657	0.00315505	0.0534884	0	105.629	103.712	93.3047	95.198	2249	1882	1608	1816	dynein, light chain, Tctex-type 3	X	protein-coding	6990	dynein light chain Tctex-type 3|protein 91/23	MIM:300302|HGNC:HGNC:11694|Ensembl:ENSG00000165169|HPRD:02249|Vega:OTTHUMG00000033172
ZDBF2	0.50902	3.83122	0.00315473	0.0534884	0	4.50886	4.84943	2.95929	3.56468	96	88	51	68	zinc finger, DBF-type containing 2	2	protein-coding	57683	DBF4-type zinc finger-containing protein 2|zinc finger DBF-type containing 2 vesion 1|zinc finger DBF-type containing 2 vesion 2	HGNC:HGNC:29313|Ensembl:ENSG00000204186|Vega:OTTHUMG00000154648
SYNJ2	-0.107254	7.95664	0.00318419	0.0539209	0	280.066	273.828	304.459	292.514	5963	4969	5247	5580	synaptojanin 2	6	protein-coding	8871	inositol phosphate 5'-phosphatase 2|synaptic inositol 1,4,5-trisphosphate 5-phosphatase 2|synaptic inositol-1,4,5-trisphosphate 5-phosphatase 2|synaptojanin-2	MIM:609410|HGNC:HGNC:11504|Ensembl:ENSG00000078269|HPRD:10259|Vega:OTTHUMG00000015904
PIEZO2	-0.0966691	5.48398	0.00320148	0.0541095	0	139.634	138.374	149.473	147.934	2973	2511	2576	2822	piezo-type mechanosensitive ion channel component 2	18	protein-coding	63895	family with sequence similarity 38, member A pseudogene|family with sequence similarity 38, member B2|piezo-type mechanosensitive ion channel component 1 pseudogene|protein PIEZO2	MIM:613629|HGNC:HGNC:26270|Ensembl:ENSG00000154864|HPRD:07636|Vega:OTTHUMG00000178507
TRIB1	0.31891	4.61849	0.00320261	0.0541095	0	15.2644	13.0053	12.6495	10.2222	325	236	218	195	tribbles pseudokinase 1	8	protein-coding	10221	G-protein-coupled receptor induced protein|G-protein-coupled receptor-induced gene 2 protein|G-protein-coupled receptor-induced protein 2|phosphoprotein regulated by mitogenic pathways|tribbles homolog 1|tribbles-like protein 1	MIM:609461|HGNC:HGNC:16891|Ensembl:ENSG00000173334|HPRD:09863|Vega:OTTHUMG00000165007
PFKFB3	-0.113914	7.91112	0.00321892	0.0543234	0	288.379	285.455	317.108	304.099	6140	5180	5465	5801	6-phosphofructo-2-kinase/fructose-2,6-biphosphatase 3	10	protein-coding	5209	6-phosphofructo-2-kinase/ fructose-2,6-bisphosphatase|6-phosphofructo-2-kinase/fructose-2, 6-bisphosphatase|6-phosphofructo-2-kinase/fructose-2,6-bisphosphatase 3|6PF-2-K/Fru-2,6-P2ase 3|6PF-2-K/Fru-2,6-P2ase brain/placenta-type isozyme|PFK/FBPase 3|fructose-6-phosphate,2-kinase/fructose-2, 6-bisphosphatase|iPFK-2|inducible 6-phosphofructo-2-kinase/fructose-2,6-bisphosphatase|renal carcinoma anti…	MIM:605319|HGNC:HGNC:8874|Ensembl:ENSG00000170525|HPRD:05612|Vega:OTTHUMG00000017621
H6PD	-0.145218	7.3483	0.0032313	0.0544704	0	259.588	237.071	280.088	269.605	5527	4302	4827	5143	hexose-6-phosphate dehydrogenase (glucose 1-dehydrogenase)	1	protein-coding	9563	6-phosphogluconolactonase|G6PD, H form|GDH/6PGL endoplasmic bifunctional protein|glucose 1- dehydrogenase|glucose dehydrogenase|glucose dehyrogenase|glucose-6-phosphate dehydrogenase, salivary	MIM:138090|HGNC:HGNC:4795|Ensembl:ENSG00000049239|HPRD:00681|Vega:OTTHUMG00000001768
NOP58	0.184818	6.25331	0.00325457	0.0547387	0	59.3197	65.798	54.5438	55.305	1263	1194	940	1055	NOP58 ribonucleoprotein	2	protein-coding	51602	NOP58 ribonucleoprotein homolog|nucleolar protein 5|nucleolar protein 58|nucleolar protein NOP5/NOP58	HGNC:HGNC:29926|Ensembl:ENSG00000055044|HPRD:11036|Vega:OTTHUMG00000132840
CCDC77	0.265631	4.45995	0.00325369	0.0547387	0	15.9689	15.3749	13.3458	12.7909	340	279	230	244	coiled-coil domain containing 77	12	protein-coding	84318	coiled-coil domain-containing protein 77	HGNC:HGNC:28203|Ensembl:ENSG00000120647|HPRD:17485|Vega:OTTHUMG00000129214
PFDN1	0.162452	5.96743	0.00328937	0.0552614	0	49.5505	51.0844	44.7955	45.0303	1055	927	772	859	prefoldin subunit 1	5	protein-coding	5201	prefoldin 1	MIM:604897|HGNC:HGNC:8866|Ensembl:ENSG00000113068|HPRD:05357|Vega:OTTHUMG00000129249
PSMA1	-0.128586	7.32773	0.00332366	0.0557219	0	148.792	148.128	162.761	161.878	3168	2688	2805	3088	proteasome (prosome, macropain) subunit, alpha type, 1	11	protein-coding	5682	30 kDa prosomal protein|PROS-30|epididymis secretory protein Li 275|macropain subunit C2|macropain subunit nu|multicatalytic endopeptidase complex subunit C2|proteasome component C2|proteasome nu chain|proteasome subunit alpha type-1|proteasome subunit nu|proteasome subunit, alpha-type, 1|protein P30-33K	MIM:602854|HGNC:HGNC:9530|Ensembl:ENSG00000129084|HPRD:04170|Vega:OTTHUMG00000165825
TPX2	0.134221	8.2425	0.00332428	0.0557219	0	344.411	356.654	317.805	320.821	7333	6472	5477	6120	TPX2, microtubule-associated	20	protein-coding	22974	TPX2, microtubule-associated protein homolog|TPX2, microtubule-associated, homolog|differentially expressed in cancerous and non-cancerous lung cells 2|differentially expressed in lung cells|hepatocellular carcinoma-associated antigen 519|preferentially expressed in colorectal cancer|protein fls353|restricted expression proliferation associated protein 100|restricted expression proliferation-asso…	MIM:605917|HGNC:HGNC:1249|Ensembl:ENSG00000088325|HPRD:05802|Vega:OTTHUMG00000032190
ADAMTS10	-0.424427	4.1435	0.00335255	0.0559682	0	6.19968	5.51072	8.9359	6.91968	132	100	154	132	ADAM metallopeptidase with thrombospondin type 1 motif, 10	19	protein-coding	81794	A disintegrin and metalloproteinase with thrombospondin motifs 10|ADAM-TS 10|a disintegrin-like and metalloprotease (reprolysin type) with thrombospondin type 1 motif, 10|zinc metalloendopeptidase	MIM:608990|HGNC:HGNC:13201|Ensembl:ENSG00000142303|HPRD:07470|Vega:OTTHUMG00000182216
NR2F1	-0.161633	7.20484	0.00335779	0.0559682	0	129.677	114.127	141.93	131.317	2761	2071	2446	2505	nuclear receptor subfamily 2, group F, member 1	5	protein-coding	7025	COUP transcription factor 1|COUP transcription factor I|COUP-TF I|COUP-TF1|V-erbA-related protein 3|chicken ovalbumin upstream promoter-transcription factor I|transcription factor COUP 1 (chicken ovalbumin upstream promoter 1, v-erb-a homolog-like 3)	MIM:132890|HGNC:HGNC:7975|Ensembl:ENSG00000175745|HPRD:00584|Vega:OTTHUMG00000119079
KIF13A	0.125075	6.87869	0.00335485	0.0559682	0	104.784	107.018	98.8171	95.4076	2231	1942	1703	1820	kinesin family member 13A	6	protein-coding	63971	homolog of mouse KIF13A mannose-6-phosphate receptor transporter|kinesin-like protein KIF13A|kinesin-like protein RBKIN	MIM:605433|HGNC:HGNC:14566|Ensembl:ENSG00000137177|HPRD:09256|Vega:OTTHUMG00000014313
DDIT3	0.226383	4.64308	0.00335659	0.0559682	0	24.0003	23.8614	19.8447	21.0211	511	433	342	401	DNA-damage-inducible transcript 3	12	protein-coding	1649	C/EBP zeta|CCAAT/enhancer-binding protein homologous protein|DDIT-3|DNA damage-inducible transcript 3 protein|c/EBP-homologous protein 10|growth arrest and DNA damage-inducible protein GADD153	MIM:126337|HGNC:HGNC:2726|Ensembl:ENSG00000175197|HPRD:00529|Vega:OTTHUMG00000170046
TRIM21	0.232844	4.61194	0.00335752	0.0559682	0	28.9319	30.1436	24.6027	25.5818	616	547	424	488	tripartite motif containing 21	11	protein-coding	6737	52 kDa Ro protein|52 kDa ribonucleoprotein autoantigen Ro/SS-A|E3 ubiquitin-protein ligase TRIM21|RING finger protein 81|SS-A|Sicca syndrome antigen A|Sjogren syndrome antigen A1 (52kDa, ribonucleoprotein autoantigen SS-A/Ro)|ro(SS-A)|sjoegren syndrome type A antigen|tripartite motif-containing 21|tripartite motif-containing protein 21	MIM:109092|HGNC:HGNC:11312|Ensembl:ENSG00000132109|HPRD:00170|Vega:OTTHUMG00000165701
SYPL1	0.131573	6.77234	0.00339126	0.0564628	0	142.546	143.885	129.919	131.474	3035	2611	2239	2508	synaptophysin-like 1	7	protein-coding	6856	pantophysin|synaptophysin-like protein 1	HGNC:HGNC:11507|Ensembl:ENSG00000008282|HPRD:15459|Vega:OTTHUMG00000157587
CCL5	-0.492326	1.13574	0.00341006	0.0566689	0	4.03919	3.47175	5.16425	5.45187	86	63	89	104	chemokine (C-C motif) ligand 5	17	protein-coding	6352	C-C motif chemokine 5|T-cell specific protein p288|beta-chemokine RANTES|eosinophil chemotactic cytokine|regulated upon activation, normally T-expressed, and presumably secreted|small inducible cytokine subfamily A (Cys-Cys), member 5	MIM:187011|HGNC:HGNC:10632|Ensembl:ENSG00000271503|HPRD:01751|Vega:OTTHUMG00000188396
INSIG1	-0.135226	7.62335	0.00341126	0.0566689	0	246.015	231.56	270.05	254.875	5238	4202	4654	4862	insulin induced gene 1	7	protein-coding	3638	INSIG-1 membrane protein|insulin-induced gene 1 protein	MIM:602055|HGNC:HGNC:6083|Ensembl:ENSG00000186480|HPRD:03633|Vega:OTTHUMG00000151330
SNHG3	-0.193115	5.39332	0.00341651	0.0566927	0	42.1297	42.8183	50.424	46.7602	897	777	869	892	small nucleolar RNA host gene 3 (non-protein coding)	1	ncRNA	8420	-	MIM:603238|HGNC:HGNC:10118|Ensembl:ENSG00000242125|Vega:OTTHUMG00000003657
DYNLL2	0.178588	6.24571	0.0034478	0.0571482	0	51.0535	53.5642	49.6697	42.881	1087	972	856	818	dynein, light chain, LC8-type 2	17	protein-coding	140735	8 kDa dynein light chain b|DLC8b|dynein light chain 2, cytoplasmic|radial spoke 22 homolog	MIM:608942|HGNC:HGNC:24596|HPRD:06489
PCGF5	0.120008	6.01781	0.0034779	0.0575829	0	102.717	105.861	95.5677	96.194	2187	1921	1647	1835	polycomb group ring finger 5	10	protein-coding	84333	RING finger protein 159|polycomb group RING finger protein 5|ring finger protein (C3HC4 type) 159	HGNC:HGNC:28264|Ensembl:ENSG00000180628|HPRD:17825|Vega:OTTHUMG00000018740
PPIL4	0.190701	5.03202	0.0034827	0.0575982	0	31.0454	31.4111	27.6781	27.0496	661	570	477	516	peptidylprolyl isomerase (cyclophilin)-like 4	6	protein-coding	85313	PPIase|cyclophilin-like protein PPIL4|cyclophilin-type peptidyl-prolyl cis-trans isomerase|peptidyl-prolyl cis-trans isomerase-like 4|rotamase PPIL4|serologically defined breast cancer antigen NY-BR-18	MIM:607609|HGNC:HGNC:15702|Ensembl:ENSG00000131013|HPRD:07606|Vega:OTTHUMG00000015788
OTUB1	-0.132584	6.41624	0.00348825	0.057626	0	81.4413	80.181	91.564	85.8669	1734	1455	1578	1638	OTU deubiquitinase, ubiquitin aldehyde binding 1	11	protein-coding	55611	OTU domain, ubiquitin aldehyde binding 1|OTU domain-containing ubiquitin aldehyde-binding protein 1|OTU-domain Ubal-binding 1|deubiquitinating enzyme OTUB1|otubain-1|ubiquitin thioesterase OTUB1|ubiquitin-specific protease otubain 1|ubiquitin-specific-processing protease OTUB1	MIM:608337|HGNC:HGNC:23077|Ensembl:ENSG00000167770|HPRD:08493
FAM83A	-0.947082	-1.30136	0.00350398	0.0577761	0	0.986313	0.606179	1.45063	1.6775	21	11	25	32	family with sequence similarity 83, member A	8	protein-coding	84985	protein FAM83A|tumor antigen BJ-TSA-9|tumor-specific gene expressed in prostate protein	HGNC:HGNC:28210|Ensembl:ENSG00000147689|HPRD:17489|Vega:OTTHUMG00000165083
NDUFA1	-0.147738	6.30139	0.00350512	0.0577761	0	84.4472	81.724	93.5368	90.7421	1798	1483	1612	1731	DH dehydrogenase (ubiquinone) 1 alpha subcomplex, 1, 7.5kDa	X	protein-coding	4694	DH dehydrogenase [ubiquinone] 1 alpha subcomplex subunit 1|NADH oxidoreductase subunit MWFE|NADH-ubiquinone oxidoreductase MWFE subunit|NADH:ubiquinone oxidoreductase (complex 1)|complex I MWFE subunit|complex I-MWFE|type I dehydrogenase	MIM:300078|HGNC:HGNC:7683|HPRD:02093
MTX2	-0.232855	4.61369	0.00354403	0.0583528	0	18.4582	19.1222	21.2373	22.8035	393	347	366	435	metaxin 2	2	protein-coding	10651	metaxin-2|mitochondrial outer membrane import complex protein 2	MIM:608555|HGNC:HGNC:7506|Ensembl:ENSG00000128654|HPRD:09777|Vega:OTTHUMG00000132514
PREB	-0.13271	6.07026	0.00356032	0.0585562	0	74.4901	72.3558	80.9453	80.2053	1586	1313	1395	1530	prolactin regulatory element binding	2	protein-coding	10113	mammalian guanine nucleotide exchange factor mSec12|prolactin regulatory binding-element protein|prolactin regulatory element-binding protein	MIM:606395|HGNC:HGNC:9356|Ensembl:ENSG00000138073|HPRD:16216|Vega:OTTHUMG00000097076
HAUS1	0.19143	5.22835	0.00359703	0.0590946	0	39.4525	37.9138	34.7572	33.1306	840	688	599	632	HAUS augmin-like complex, subunit 1	18	protein-coding	115106	HAUS augmin-like complex subunit 1|coiled-coil domain containing 5 (spindle associated)|coiled-coil domain-containing protein 5|enhancer of invasion-cluster	MIM:608775|HGNC:HGNC:25174|Ensembl:ENSG00000152240|HPRD:16385|Vega:OTTHUMG00000132638
SLC35C2	-0.161221	5.76483	0.00360921	0.0591639	0	63.265	61.169	72.1255	67.2571	1347	1110	1243	1283	solute carrier family 35 (GDP-fucose transporter), member C2	20	protein-coding	51006	ovarian cancer-overexpressed gene 1 protein|solute carrier family 35 member C2	HGNC:HGNC:17117|Ensembl:ENSG00000080189|HPRD:15371|Vega:OTTHUMG00000033050
DENND2A	-0.101654	7.42541	0.0036083	0.0591639	0	218.774	221.696	234.132	238.309	4658	4023	4035	4546	DENN/MADD domain containing 2A	7	protein-coding	27147	DENN domain-containing protein 2A	HGNC:HGNC:22212|Ensembl:ENSG00000146966|HPRD:17210|Vega:OTTHUMG00000157411
SGSM3	-0.190854	6.00554	0.00364149	0.0595288	0	47.2491	41.5508	52.2808	49.4337	1006	754	901	943	small G protein signaling modulator 3	22	protein-coding	27352	RUN and SH3 containing 3|RUN and TBC1 domain containing 3|RUN and TBC1 domain-containing protein 3|merlin binding protein|merlin-associated protein|rab-GTPase-activating protein-like protein|small G protein signaling modulator 3 protein	MIM:610440|HGNC:HGNC:25228|Ensembl:ENSG00000100359|HPRD:15285|Vega:OTTHUMG00000151141
MIR22HG	-0.189	4.78869	0.00364647	0.0595288	0	26.7244	26.4515	30.2312	30.4046	569	480	521	580	MIR22 host gene (non-protein coding)	17	ncRNA	84981	-	HGNC:HGNC:28219|Ensembl:ENSG00000186594|HPRD:17497
ZNF317	0.180423	5.51657	0.00364748	0.0595288	0	50.7717	51.8008	44.5054	45.9215	1081	940	767	876	zinc finger protein 317	19	protein-coding	57693	KRAB-containing zinc finger protein 317	MIM:613864|HGNC:HGNC:13507|Ensembl:ENSG00000130803|HPRD:11706|Vega:OTTHUMG00000179932
ARHGEF26	0.213395	4.4557	0.00363635	0.0595288	0	32.0787	34.5522	29.3028	28.0981	683	627	505	536	Rho guanine nucleotide exchange factor (GEF) 26	3	protein-coding	26084	SH3 domain-containing guanine exchange factor|Src homology 3 domain-containing guanine nucleotide exchange factor|rho guanine nucleotide exchange factor 26	HGNC:HGNC:24490|Ensembl:ENSG00000114790|HPRD:11554|Vega:OTTHUMG00000159098
ANXA6	-0.135059	7.58331	0.00366137	0.0596899	0	88.0167	82.2751	96.4381	91.0042	1874	1493	1662	1736	annexin A6	5	protein-coding	309	67 kDa calelectrin|CPB-II|annexin VI (p68)|annexin-6|calcium-binding protein p68|calelectrin|calphobindin II|calphobindin-II|chromobindin-20|lipocortin VI|p68|p70	MIM:114070|HGNC:HGNC:544|Ensembl:ENSG00000197043|HPRD:00231|Vega:OTTHUMG00000164179
BAIAP2L1	0.219866	4.45907	0.00366841	0.0597392	0	24.376	25.0187	22.5138	19.9727	519	454	388	381	BAI1-associated protein 2-like 1	7	protein-coding	55971	BAI1-associated protein 2-like protein 1|brain-specific angiogenesis inhibitor 1-associated protein 2-like protein 1|insulin receptor tyrosine kinase substrate	MIM:611877|HGNC:HGNC:21649|Ensembl:ENSG00000006453|HPRD:11270|Vega:OTTHUMG00000165117
DNM1P46	-0.482186	1.16342	0.00371815	0.0604267	0	3.56952	3.30643	4.8161	4.8228	76	60	83	92	DNM1 pseudogene 46	15	pseudo	196968	-	HGNC:HGNC:35199|Ensembl:ENSG00000182397|HPRD:13192
COG8	-0.227395	4.99291	0.00371876	0.0604267	0	19.4914	16.4219	21.2373	21.0736	415	298	366	402	component of oligomeric golgi complex 8	16	protein-coding	84342	COG complex subunit 8|conserved oligomeric Golgi complex subunit 8|conserved oligomeric golgi complex component 8|dependent on RIC1	MIM:606979|HGNC:HGNC:18623|HPRD:07374
MXRA8	-0.84891	2.8699	0.00372801	0.0605109	0	1.31508	0.716394	2.03089	1.72992	28	13	35	33	matrix-remodelling associated 8	1	protein-coding	54587	limitrin|matrix-remodeling-associated protein 8	HGNC:HGNC:7542|Ensembl:ENSG00000162576|HPRD:11330|Vega:OTTHUMG00000002973
WASF2	0.104024	7.80467	0.00375426	0.0608706	0	315.198	313.064	296.509	288.215	6711	5681	5110	5498	WAS protein family, member 2	1	protein-coding	10163	WASP family Verprolin-homologous protein 2|WASP family protein member 2|WASP family protein member 4|protein WAVE-2|putative Wiskott-Aldrich syndrome protein family member 4|suppressor of cyclic-AMP receptor (WASP-family)|verprolin homology domain-containing protein 2|wiskott-Aldrich syndrome protein family member 2	MIM:605875|HGNC:HGNC:12733|Ensembl:ENSG00000158195|HPRD:05796|Vega:OTTHUMG00000003393
TMEM104	0.149912	5.57625	0.00377837	0.0611282	0	53.6836	52.958	47.1746	48.9095	1143	961	813	933	transmembrane protein 104	17	protein-coding	54868	-	HGNC:HGNC:25984|Ensembl:ENSG00000109066|HPRD:07888|Vega:OTTHUMG00000179025
CLIP2	0.167068	6.63784	0.00377482	0.0611282	0	75.8992	70.7025	62.6093	67.991	1616	1283	1079	1297	CAP-GLY domain containing linker protein 2	7	protein-coding	7461	CAP-Gly domain-containing linker protein 2|Williams-Beuren syndrome chromosome region 3|Williams-Beuren syndrome chromosome region 4|cytoplasmic linker 2|cytoplasmic linker protein 115|cytoplasmic linker protein 2|williams-Beuren syndrome chromosomal region 3 protein|williams-Beuren syndrome chromosomal region 4 protein	MIM:603432|HGNC:HGNC:2586|Ensembl:ENSG00000106665|HPRD:09140|Vega:OTTHUMG00000022980
CERS2	0.109947	7.49141	0.00379203	0.0612825	0	139.446	143.72	131.775	130.478	2969	2608	2271	2489	ceramide synthase 2	1	protein-coding	29956	LAG1 homolog, ceramide synthase 2|LAG1 longevity assurance 2|longevity assurance (LAG1, S. cerevisiae) homolog 2|tumor metastasis-suppressor gene 1 protein	MIM:606920|HGNC:HGNC:14076|Ensembl:ENSG00000143418|HPRD:06080|Vega:OTTHUMG00000035064
SEC11C	0.322944	4.16723	0.00379738	0.0613024	0	13.8554	15.0443	10.5606	12.424	295	273	182	237	SEC11 homolog C (S. cerevisiae)	18	protein-coding	90701	SEC11-like 3|SEC11-like protein 3|SPase 21 kDa subunit|microsomal signal peptidase 21 kDa subunit|signal peptidase complex catalytic subunit SEC11C	HGNC:HGNC:23400|Ensembl:ENSG00000166562|HPRD:15310|Vega:OTTHUMG00000132762
FAHD2CP	-1.24097	0.448107	0.00382216	0.061307	0	0.375738	0.661286	1.10248	1.31054	8	12	19	25	fumarylacetoacetate hydrolase domain containing 2C, pseudogene	2	pseudo	729234	-	HGNC:HGNC:44135|Ensembl:ENSG00000231584
DKFZP434I0714	-0.56549	2.67591	0.00383088	0.061307	0	3.28771	3.14111	4.93215	4.61312	70	57	85	88	uncharacterized protein DKFZP434I0714	4	ncRNA	54553	-	Ensembl:ENSG00000268471
TMEM64	-0.194323	5.67022	0.00381659	0.061307	0	27.335	25.7902	29.6509	31.191	582	468	511	595	transmembrane protein 64	8	protein-coding	169200	-	HGNC:HGNC:25441|Ensembl:ENSG00000180694|HPRD:16822|Vega:OTTHUMG00000157185
ADI1	-0.194262	5.5172	0.00384096	0.061307	0	28.5092	31.0254	34.9312	33.0781	607	563	602	631	acireductone dioxygenase 1	2	protein-coding	55256	1,2-dihydroxy-3-keto-5-methylthiopentene dioxygenase|ARD|MT1-MMP cytoplasmic tail-binding protein-1|MTCBP-1|acireductone dioxygenase (Fe(2+)-requiring)|acireductone dioxygenase (Ni(2+)-requiring)|fe-ARD|membrane-type 1 matrix metalloproteinase cytoplasmic tail binding protein-1|submergence induced protein 2|submergence-induced protein-like factor	MIM:613400|HGNC:HGNC:30576|Ensembl:ENSG00000182551|HPRD:17607|Vega:OTTHUMG00000112441
COTL1	-0.129401	8.49464	0.00381012	0.061307	0	415.003	434.465	477.838	451.299	8836	7884	8235	8609	coactosin-like F-actin binding protein 1	16	protein-coding	23406	coactosin-like 1|coactosin-like protein	MIM:606748|HGNC:HGNC:18304|Ensembl:ENSG00000103187|HPRD:09482|Vega:OTTHUMG00000137634
ITSN1	-0.109799	6.54111	0.00382374	0.061307	0	130.663	129.502	140.189	140.595	2782	2350	2416	2682	intersectin 1 (SH3 domain protein)	21	protein-coding	6453	SH3 domain-containing protein 1A|Src homology 3 domain-containing protein|human intersectin-SH3 domain-containing protein SH3P17|intersectin 1 short form variant 3|intersectin 1 short form variant, 11|intersectin short variant 12|intersectin-1	MIM:602442|HGNC:HGNC:6183|Ensembl:ENSG00000205726|HPRD:03898|Vega:OTTHUMG00000065284
SORT1	-0.109103	7.58093	0.00383591	0.061307	0	228.261	230.844	251.25	243.971	4860	4189	4330	4654	sortilin 1	1	protein-coding	6272	100 kDa NT receptor|NTR3|glycoprotein 95|neurotensin receptor 3|sortilin	MIM:602458|HGNC:HGNC:11186|Ensembl:ENSG00000134243|HPRD:03910|Vega:OTTHUMG00000011999
SGTA	0.138699	6.94776	0.00384303	0.061307	0	141.137	148.569	131.717	131.264	3005	2696	2270	2504	small glutamine-rich tetratricopeptide repeat (TPR)-containing, alpha	19	protein-coding	6449	UBP|alpha-SGT|protein containing three tetratricopeptide repeats|small glutamine-rich tetratricopeptide repeat-containing protein alpha|vpu-binding protein	MIM:603419|HGNC:HGNC:10819|Ensembl:ENSG00000104969|HPRD:04568|Vega:OTTHUMG00000180474
SLMAP	0.161166	5.97588	0.0038098	0.061307	0	53.2609	51.911	44.4474	49.4862	1134	942	766	944	sarcolemma associated protein	3	protein-coding	7871	Sarcolemmal-associated protein|sarcolemmal membrane-associated protein	MIM:602701|HGNC:HGNC:16643|Ensembl:ENSG00000163681|HPRD:04079|Vega:OTTHUMG00000133764
SLC35F2	0.188485	5.25437	0.00383914	0.061307	0	39.1707	38.6302	36.3238	32.1346	834	701	626	613	solute carrier family 35, member F2	11	protein-coding	54733	lung squamous cell cancer related protein LSCC-3|solute carrier family 35 member F2	HGNC:HGNC:23615|Ensembl:ENSG00000110660|HPRD:15377|Vega:OTTHUMG00000166366
KLHL24	0.237019	5.15019	0.00383295	0.061307	0	24.7048	20.3897	19.0323	19.4485	526	370	328	371	kelch-like family member 24	3	protein-coding	54800	kainate receptor interacting protein for GluR6|kainate receptor-interacting protein for GluR6|kelch-like 24|kelch-like protein 24	MIM:611295|HGNC:HGNC:25947|Ensembl:ENSG00000114796|HPRD:16838|Vega:OTTHUMG00000156911
SLC38A1	0.108976	8.14286	0.00385374	0.0614121	0	336.333	354.009	319.952	319.878	7161	6424	5514	6102	solute carrier family 38, member 1	12	protein-coding	81539	N-system amino acid transporter 2|amino acid transporter A1|amino acid transporter system A1|sodium-coupled neutral amino acid transporter 1|system A amino acid transporter 1|system N amino acid transporter 1	MIM:608490|HGNC:HGNC:13447|Ensembl:ENSG00000111371|HPRD:12245|Vega:OTTHUMG00000169470
MEIS3	-0.209925	5.00364	0.00388271	0.0618075	0	27.9925	24.6329	30.9275	30.1949	596	447	533	576	Meis homeobox 3	19	protein-coding	56917	Meis1, myeloid ecotropic viral integration site 1 homolog 3|homeobox protein Meis3|meis1-related protein 2	HGNC:HGNC:29537|Ensembl:ENSG00000105419|HPRD:14386|Vega:OTTHUMG00000172280
PLCH1	-0.318854	4.93968	0.00389885	0.0619979	0	10.1919	8.87226	11.3149	12.5288	217	161	195	239	phospholipase C, eta 1	3	protein-coding	23007	1-phosphatidylinositol 4,5-bisphosphate phosphodiesterase eta-1|1-phosphatidylinositol-4,5-bisphosphate phosphodiesterase eta-1|PLC eta 1|PLC-L3|PLC-eta-1|phosphoinositide phospholipase C-eta-1|phospholipase C-eta-1|phospholipase C-eta1a|phospholipase C-eta1b|phospholipase C-like 3|phospholipase C-like protein 3	MIM:612835|HGNC:HGNC:29185|Ensembl:ENSG00000114805|HPRD:11438|Vega:OTTHUMG00000158477
APPL1	0.127722	6.62176	0.00392656	0.0623719	0	103.375	105.2	96.0899	94.7786	2201	1909	1656	1808	adaptor protein, phosphotyrosine interaction, PH domain and leucine zipper containing 1	3	protein-coding	26060	AKT2 interactor|DCC-interacting protein 13-alpha|adapter protein containing PH domain, PTB domain and leucine zipper motif 1|adaptor protein containing pH domain, PTB domain and leucine zipper motif 1|dip13-alpha|signaling adaptor protein DIP13alpha	MIM:604299|HGNC:HGNC:24035|Ensembl:ENSG00000157500|HPRD:05053|Vega:OTTHUMG00000133756
RBMS2	-0.20914	5.67985	0.00395044	0.062629	0	26.0199	25.1289	28.7806	30.3522	554	456	496	579	RNA binding motif, single stranded interacting protein 2	12	protein-coding	5939	RNA-binding motif, single-stranded-interacting protein 2|suppressor of CDC2 with RNA-binding motif 3	MIM:602387|HGNC:HGNC:9909|Ensembl:ENSG00000076067|HPRD:03860|Vega:OTTHUMG00000170488
CLIC1	-0.115978	8.62775	0.00395538	0.062629	0	337.836	335.768	369.505	360.609	7193	6093	6368	6879	chloride intracellular channel 1	6	protein-coding	1192	RNCC protein|chloride channel ABP|chloride intracellular channel protein 1|hRNCC|nuclear chloride ion channel 27|nuclear chloride ion channel protein|p64CLCP|regulatory nuclear chloride ion channel protein	MIM:602872|HGNC:HGNC:2062|Ensembl:ENSG00000213719|HPRD:04188|Vega:OTTHUMG00000031103
RASSF3	0.161425	5.71513	0.003955	0.062629	0	54.3412	57.4217	49.3215	50.4298	1157	1042	850	962	Ras association (RalGDS/AF-6) domain family member 3	12	protein-coding	283349	Ras association (RalGDS/AF-6) domain family 3|ras association domain-containing protein 3	MIM:607019|HGNC:HGNC:14271|Ensembl:ENSG00000153179|HPRD:08448|Vega:OTTHUMG00000168812
MAN1B1	-0.112772	6.70291	0.00399349	0.0631652	0	161.99	159.646	175.527	172.415	3449	2897	3025	3289	mannosidase, alpha, class 1B, member 1	9	protein-coding	11253	ER alpha 1,2-mannosidase|Man9GlcNAc2-specific processing alpha-mannosidase|endoplasmic reticulum mannosyl-oligosaccharide 1,2-alpha-mannosidase|endoplasmic reticulum mannosyl-oligosaccharide 1,2-alpha-mannosidase 1	MIM:604346|HGNC:HGNC:6823|Ensembl:ENSG00000177239|HPRD:05068|Vega:OTTHUMG00000020978
CST3	-0.124367	7.56691	0.00399975	0.0631968	0	202.053	190.726	216.55	211.941	4302	3461	3732	4043	cystatin C	20	protein-coding	1471	bA218C14.4 (cystatin C)|cystatin 3|cystatin-3|cystatin-C|gamma-trace|neuroendocrine basic polypeptide|post-gamma-globulin	MIM:604312|HGNC:HGNC:2475|Ensembl:ENSG00000101439|HPRD:05056|Vega:OTTHUMG00000032080
TWF1	-0.128606	6.86262	0.00400618	0.0632005	0	117.136	119.583	128.932	129.744	2494	2170	2222	2475	twinfilin actin-binding protein 1	12	protein-coding	5756	A6 protein tyrosine kinase|PTK9 protein tyrosine kinase 9|protein A6|protein tyrosine kinase 9|twinfilin, actin-binding protein, homolog 1|twinfilin-1	MIM:610932|HGNC:HGNC:9620|Ensembl:ENSG00000151239|HPRD:10174|Vega:OTTHUMG00000169426
IQSEC1	-0.123007	6.45512	0.00401273	0.0632005	0	94.827	91.3677	99.4554	103.376	2019	1658	1714	1972	IQ motif and Sec7 domain 1	3	protein-coding	9922	ADP-ribosylation factors guanine nucleotide-exchange protein 100|ADP-ribosylation factors guanine nucleotide-exchange protein 2|IQ motif and SEC7 domain-containing protein 1|brefeldin A-resistant ARF-GEF2|brefeldin-resistant Arf-GEF 2 protein	MIM:610166|HGNC:HGNC:29112|Ensembl:ENSG00000144711|HPRD:11052|Vega:OTTHUMG00000155398
ACPP	1.14688	-1.63455	0.00401003	0.0632005	0	1.08025	1.26747	0.406177	0.629061	23	23	7	12	acid phosphatase, prostate	3	protein-coding	55	5'-nucleotidase|TMPase|ecto-5'-nucleotidase|prostatic acid phosphatase|prostatic acid phosphotase|thiamine monophosphatase	MIM:171790|HGNC:HGNC:125|Ensembl:ENSG00000014257|HPRD:01378|Vega:OTTHUMG00000159650
C3orf52	0.714892	1.93427	0.00402687	0.0633561	0	2.53623	2.53493	1.50866	1.57265	54	46	26	30	chromosome 3 open reading frame 52	3	protein-coding	79669	TPA induced trans-membrane protein|TPA-induced transmembrane protein|novel endoplasmic reticulum transmembrane protein	MIM:611956|HGNC:HGNC:26255|Ensembl:ENSG00000114529|HPRD:08018|Vega:OTTHUMG00000159230
RGS3	-0.127983	5.77146	0.00404986	0.0635833	0	115.352	118.315	127.191	128.014	2456	2147	2192	2442	regulator of G-protein signaling 3	9	protein-coding	5998	regulator of G-protein signalling 3	MIM:602189|HGNC:HGNC:9999|Ensembl:ENSG00000138835|HPRD:03720|Vega:OTTHUMG00000021048
STK40	0.130538	6.44913	0.00404646	0.0635833	0	132.683	132.863	122.085	120.518	2825	2411	2104	2299	serine/threonine kinase 40	1	protein-coding	83931	SINK-homologous serine/threonine-protein kinase|Ser/Thr-like kinase|serine/threonine-protein kinase 40|sugen kinase 495	MIM:609437|HGNC:HGNC:21373|Ensembl:ENSG00000196182|HPRD:11359|Vega:OTTHUMG00000008238
BAP1	0.133159	6.85051	0.00406096	0.0636902	0	108.776	115.45	103.053	101.226	2316	2095	1776	1931	BRCA1 associated protein-1 (ubiquitin carboxy-terminal hydrolase)	3	protein-coding	8314	cerebral protein 6|cerebral protein-13|ubiquitin carboxyl-terminal hydrolase BAP1	MIM:603089|HGNC:HGNC:950|Ensembl:ENSG00000163930|HPRD:04366|Vega:OTTHUMG00000158392
DCP1A	0.173814	6.12322	0.00407859	0.0638994	0	61.1984	59.7362	51.4685	55.6719	1303	1084	887	1062	decapping mRNA 1A	3	protein-coding	55802	DCP1 decapping enzyme homolog A|Smad4-interacting transcriptional co-activator|decapping enzyme hDcp1a|mRNA-decapping enzyme 1A|putative protein product of Nbla00360|transcription factor SMIF	MIM:607010|HGNC:HGNC:18714|Ensembl:ENSG00000272886|HPRD:06113|Vega:OTTHUMG00000158193
UBAC2-AS1	-0.632761	0.472512	0.00408317	0.0639037	0	2.20746	1.65322	3.13337	2.93562	47	30	54	56	UBAC2 antisense RNA 1	13	ncRNA	100289373	-	HGNC:HGNC:42502|Ensembl:ENSG00000228889
TNFRSF1B	-0.18012	5.36499	0.00410021	0.0640356	0	36.1648	33.1194	41.198	37.6388	770	601	710	718	tumor necrosis factor receptor superfamily, member 1B	1	protein-coding	7133	TNF-R2|TNF-RII|p75 TNF receptor|p80 TNF-alpha receptor|soluble TNFR1B variant 1|tumor necrosis factor beta receptor|tumor necrosis factor binding protein 2|tumor necrosis factor receptor 2|tumor necrosis factor receptor superfamily member 1B|tumor necrosis factor receptor type II	MIM:191191|HGNC:HGNC:11917|Ensembl:ENSG00000028137|HPRD:01862|Vega:OTTHUMG00000001829
YWHAE	-0.0843634	9.3677	0.00409637	0.0640356	0	717.801	730.115	768.545	766.406	15283	13249	13245	14620	tyrosine 3-monooxygenase/tryptophan 5-monooxygenase activation protein, epsilon	17	protein-coding	7531	14-3-3 epsilon|14-3-3 protein epsilon|epididymis luminal protein 2|mitochondrial import stimulation factor L subunit|protein kinase C inhibitor protein-1|tyrosine 3-monooxygenase/tryptophan 5-monooxygenase activation protein, epsilon polypeptide|tyrosine 3/tryptophan 5 -monooxygenase activation protein, epsilon polypeptide	MIM:605066|HGNC:HGNC:12851|Ensembl:ENSG00000108953|HPRD:05457|Vega:OTTHUMG00000134316
FER1L4	-0.308175	4.37531	0.00415637	0.0648446	0	75.1477	65.5776	93.0726	81.3586	1600	1190	1604	1552	fer-1-like family member 4, pseudogene (functional)	20	pseudo	80307	-	HGNC:HGNC:15801|Ensembl:ENSG00000088340
ARHGAP10	0.200518	4.31918	0.00416207	0.0648654	0	30.5757	31.6866	25.9953	28.0457	651	575	448	535	Rho GTPase activating protein 10	4	protein-coding	79658	GTPase regulator associated with focal adhesion kinase 2|graf-related protein 2|rho GTPase-activating protein 10|rho-type GTPase-activating protein 10	MIM:609746|HGNC:HGNC:26099|Ensembl:ENSG00000071205|HPRD:07949|Vega:OTTHUMG00000161460
MTG1	-0.213345	4.98777	0.00418024	0.0650805	0	23.5306	25.1289	28.4904	27.836	501	456	491	531	mitochondrial ribosome-associated GTPase 1	10	protein-coding	92170	GTP-binding protein 7 (putative)|mitochondrial GTPase 1 homolog	HGNC:HGNC:32159|Ensembl:ENSG00000148824|HPRD:11602|Vega:OTTHUMG00000166564
RAB24	-0.208035	4.72473	0.00421004	0.0654032	0	22.5443	20.9407	26.5176	23.9568	480	380	457	457	RAB24, member RAS oncogene family	5	protein-coding	53917	ras-related protein Rab-24	MIM:612415|HGNC:HGNC:9765|Ensembl:ENSG00000169228|HPRD:06697|Vega:OTTHUMG00000130849
CBLL1	0.166899	5.30454	0.00421417	0.0654032	0	52.9322	54.6112	45.898	49.6958	1127	991	791	948	Cbl proto-oncogene-like 1, E3 ubiquitin protein ligase	7	protein-coding	79872	Cas-Br-M (murine) ecotropic retroviral transforming sequence-like 1|Cbl proto-oncogene, E3 ubiquitin protein ligase-like 1|E-cadherin binding protein E7|E3 ubiquitin-protein ligase Hakai|RING finger protein 188|c-Cbl-like protein 1|casitas B-lineage lymphoma-transforming sequence-like protein 1	MIM:606872|HGNC:HGNC:21225|Ensembl:ENSG00000105879|HPRD:07590|Vega:OTTHUMG00000154809
NRROS	2.55145	-0.206053	0.00421289	0.0654032	0	0.328771	0.38575	0.0580253	0.0524218	7	7	1	1	negative regulator of reactive oxygen species	3	protein-coding	375387	ELLP3030|leucine rich repeat containing 33|leucine-rich repeat-containing protein 33	MIM:615322|HGNC:HGNC:24613|Ensembl:ENSG00000174004|HPRD:17452|Vega:OTTHUMG00000155569
SLCO4A1	-0.171801	5.22917	0.00423391	0.0656411	0	63.7816	58.5239	71.3711	66.7329	1358	1062	1230	1273	solute carrier organic anion transporter family, member 4A1	20	protein-coding	28231	OATP-RP1|colon organic anion transporter|organic anion transporter polypeptide-related protein 1|organic anion transporting polypeptide E|organic anion-transporting polypeptide E|sodium-independent organic anion transporter E|solute carrier family 21 (organic anion transporter), member 12|solute carrier family 21 member 12|solute carrier organic anion transporter family member 4A1	MIM:612436|HGNC:HGNC:10953|Ensembl:ENSG00000101187|HPRD:11582|Vega:OTTHUMG00000032923
PRMT2	-0.118303	6.69666	0.00424254	0.0657064	0	107.696	107.073	117.791	115.433	2293	1943	2030	2202	protein arginine methyltransferase 2	21	protein-coding	3275	HMT1 (hnRNP methyltransferase, S. cerevisiae)-like 1|HMT1 hnRNP methyltransferase-like 1|PRMT2 alpha|PRMT2 beta|PRMT2 gamma|histone-arginine N-methyltransferase PRMT2|protein arginine N-methyltransferase 2	MIM:601961|HGNC:HGNC:5186|Ensembl:ENSG00000160310|HPRD:09060|Vega:OTTHUMG00000048806
PLCG1	-0.109386	7.83724	0.00425151	0.0657492	0	198.813	184.774	206.918	207.328	4233	3353	3566	3955	phospholipase C, gamma 1	20	protein-coding	5335	1-phosphatidyl-D-myo-inositol-4,5-bisphosphate|1-phosphatidylinositol 4,5-bisphosphate phosphodiesterase gamma-1|1-phosphatidylinositol-4,5-bisphosphate phosphodiesterase gamma 1|1-phosphatidylinositol-4,5-bisphosphate phosphodiesterase gamma-1|PLC-148|PLC-gamma-1|inositoltrisphosphohydrolase|monophosphatidylinositol phosphodiesterase|phosphatidylinositol phospholipase C|phosphoinositidase C|phos…	MIM:172420|HGNC:HGNC:9065|Ensembl:ENSG00000124181|HPRD:01398|Vega:OTTHUMG00000033082
LARP1B	0.255471	4.78048	0.00425415	0.0657492	0	17.3309	19.2875	15.1446	15.412	369	350	261	294	La ribonucleoprotein domain family, member 1B	4	protein-coding	55132	La ribonucleoprotein domain family, member 2|la ribonucleoprotein domain family member 2|la-related protein 1B|la-related protein 2	HGNC:HGNC:24704|Ensembl:ENSG00000138709|HPRD:10963|Vega:OTTHUMG00000133343
NUP153	0.138863	7.28074	0.00428223	0.0661145	0	136.158	136.997	123.71	124.344	2899	2486	2132	2372	nucleoporin 153kDa	6	protein-coding	9972	153 kDa nucleoporin|nuclear pore complex protein Nup153|nuclear pore complex protein hnup153|nucleoporin 153kD|nucleoporin Nup153	MIM:603948|HGNC:HGNC:8062|Ensembl:ENSG00000124789|HPRD:04899|Vega:OTTHUMG00000014312
PANK3	-0.153559	6.16596	0.00430732	0.0664329	0	47.6718	45.9594	51.9907	52.2645	1015	834	896	997	pantothenate kinase 3	5	protein-coding	79646	hPanK3|pantothenic acid kinase 3	MIM:606161|HGNC:HGNC:19365|HPRD:07312
HMGN2	0.10087	9.29332	0.00433273	0.0667555	0	864.198	926.021	821.929	846.821	18400	16804	14165	16154	high mobility group nucleosomal binding domain 2	1	protein-coding	3151	high mobility group nucleosome-binding domain-containing protein 2|high mobility group protein N2|high-mobility group (nonhistone chromosomal) protein 17|high-mobility group nucleosomal binding domain 2|non-histone chromosomal protein HMG-17|nonhistone chromosomal protein HMG-17	MIM:163910|HGNC:HGNC:4986|HPRD:01230
ITPKB	-0.145896	6.43368	0.00437668	0.0673565	0	143.438	129.612	158.351	144.317	3054	2352	2729	2753	inositol-trisphosphate 3-kinase B	1	protein-coding	3707	IP3 3-kinase B|IP3K B|inositol 1,4,5-trisphosphate 3-kinase B|insP 3-kinase B|proliferation-inducing protein 37	MIM:147522|HGNC:HGNC:6179|Ensembl:ENSG00000143772|HPRD:00942|Vega:OTTHUMG00000037582
SLAIN2	0.124047	6.41812	0.00438095	0.0673565	0	96.8466	99.0276	91.9121	87.8589	2062	1797	1584	1676	SLAIN motif family, member 2	4	protein-coding	57606	SLAIN motif-containing protein 2	MIM:610492|HGNC:HGNC:29282|Ensembl:ENSG00000109171|Vega:OTTHUMG00000161701
LOC654342	1.49106	0.552311	0.00438533	0.0673565	0	0.657542	0.936822	0.232101	0.314531	14	17	4	6	lymphocyte-specific protein 1 pseudogene	2	pseudo	654342	-	-
ACTR1A	-0.119381	7.4575	0.00440879	0.0675664	0	169.035	176.949	191.077	184.63	3599	3211	3293	3522	ARP1 actin-related protein 1 homolog A, centractin alpha (yeast)	10	protein-coding	10121	actin-RPV|alpha-centractin|centractin|centrosome-associated actin homolog	MIM:605143|HGNC:HGNC:167|Ensembl:ENSG00000138107|HPRD:05507|Vega:OTTHUMG00000018956
SLC43A2	0.285402	4.09954	0.00441263	0.0675664	0	13.9023	13.6666	10.6186	11.9522	296	248	183	228	solute carrier family 43 (amino acid system L transporter), member 2	17	protein-coding	124935	L-type amino acid transporter 4|amino acid transporter|large neutral amino acids transporter small subunit 4|solute carrier family 43, member 2	MIM:610791|HGNC:HGNC:23087|Ensembl:ENSG00000167703|HPRD:15390|Vega:OTTHUMG00000090345
FLRT3	0.348291	4.57549	0.00441241	0.0675664	0	9.53436	9.09269	7.83342	6.86725	203	165	135	131	fibronectin leucine rich transmembrane protein 3	20	protein-coding	23767	fibronectin-like domain-containing leucine-rich transmembrane protein 3|leucine-rich repeat transmembrane protein FLRT3	MIM:604808|HGNC:HGNC:3762|Ensembl:ENSG00000125848|HPRD:05313|Vega:OTTHUMG00000031914
EPHA4	-0.462964	3.53772	0.00442903	0.0677333	0	3.14681	4.68411	5.45438	5.18976	67	85	94	99	EPH receptor A4	2	protein-coding	2043	EK8|EPH-like kinase 8|TYRO1 protein tyrosine kinase|ephrin type-A receptor 4|receptor protein-tyrosine kinase HEK8|tyrosine-protein kinase TYRO1|tyrosine-protein kinase receptor SEK	MIM:602188|HGNC:HGNC:3388|Ensembl:ENSG00000116106|HPRD:03719
CPT1A	0.151379	6.71433	0.00443318	0.0677333	0	80.9716	85.857	71.7193	78.1609	1724	1558	1236	1491	carnitine palmitoyltransferase 1A (liver)	11	protein-coding	1374	CPT I|CPTI-L|carnitine O-palmitoyltransferase 1, liver isoform|carnitine O-palmitoyltransferase I, liver isoform|carnitine palmitoyltransferase I, liver	MIM:600528|HGNC:HGNC:2328|Ensembl:ENSG00000110090|HPRD:02755|Vega:OTTHUMG00000167892
TMEM38B	0.241363	4.54263	0.0044372	0.0677333	0	39.9222	44.3062	35.1633	35.9613	850	804	606	686	transmembrane protein 38B	9	protein-coding	55151	trimeric intracellular cation channel type B	MIM:611236|HGNC:HGNC:25535|Ensembl:ENSG00000095209|HPRD:15538|Vega:OTTHUMG00000020429
GOLGA4	0.120902	7.27441	0.00445021	0.0678623	0	189.795	187.475	175.817	171.262	4041	3402	3030	3267	golgin A4	3	protein-coding	2803	256 kDa golgin|72.1 protein|Golgin subfamily A member 4|centrosome-related protein F46|golgi autoantigen, golgin subfamily a, 4|golgin-240|golgin-245|protein 72.1|trans-Golgi p230	MIM:602509|HGNC:HGNC:4427|Ensembl:ENSG00000144674|HPRD:03941|Vega:OTTHUMG00000130799
ZNF462	0.169807	6.06053	0.00445717	0.0678987	0	74.725	75.4418	64.8143	68.5677	1591	1369	1117	1308	zinc finger protein 462	9	protein-coding	58499	-	HGNC:HGNC:21684|Ensembl:ENSG00000148143|HPRD:10333|Vega:OTTHUMG00000020438
LOC100133331	-0.617693	1.12513	0.00446569	0.0679589	0	2.39533	2.2594	3.77165	3.40742	51	41	65	65	uncharacterized LOC100133331	1	ncRNA	100133331	-	-
ZNF596	0.675391	1.45353	0.00447152	0.0679781	0	2.81804	2.53493	1.97286	1.41539	60	46	34	27	zinc finger protein 596	8	protein-coding	169270	-	HGNC:HGNC:27268|Ensembl:ENSG00000172748|HPRD:11731|Vega:OTTHUMG00000086931
SHC2	-0.412375	3.16653	0.00449982	0.0683384	0	5.30731	3.8024	6.03463	6.23819	113	69	104	119	SHC (Src homology 2 domain containing) transforming protein 2	19	protein-coding	25759	SH2 domain protein C2|SHC-transforming protein 2|SHC-transforming protein B|neuronal Shc adaptor homolog|protein Sck|src homology 2 domain-containing-transforming protein C2	MIM:605217|HGNC:HGNC:29869|Ensembl:ENSG00000129946|Vega:OTTHUMG00000180545
EEA1	-0.135643	6.46891	0.00451373	0.0684797	0	62.7953	63.1529	68.2958	69.9831	1337	1146	1177	1335	early endosome antigen 1	12	protein-coding	8411	early endosome antigen 1, 162kD|early endosome-associated protein|endosome-associated protein p162|zinc finger FYVE domain-containing protein 2	MIM:605070|HGNC:HGNC:3185|Ensembl:ENSG00000102189|HPRD:05460|Vega:OTTHUMG00000170110
SMIM20	-0.240617	4.23929	0.00452823	0.0685598	0	18.2703	18.4609	20.8311	22.4889	389	335	359	429	small integral membrane protein 20	4	protein-coding	389203	-	HGNC:HGNC:37260|Ensembl:ENSG00000250317|Vega:OTTHUMG00000160330
JAG2	1.1042	3.71195	0.00452724	0.0685598	0	1.22115	1.15725	0.522228	0.57664	26	21	9	11	jagged 2	14	protein-coding	3714	protein jagged-2	MIM:602570|HGNC:HGNC:6189|Ensembl:ENSG00000184916|HPRD:03981|Vega:OTTHUMG00000140172
ITGA4	-0.193209	5.34702	0.00453588	0.0686058	0	24.9396	23.5308	29.0127	26.6303	531	427	500	508	integrin, alpha 4 (antigen CD49D, alpha 4 subunit of VLA-4 receptor)	2	protein-coding	3676	269C wild type|CD49 antigen-like family member D|VLA-4 subunit alpha|antigen CD49D, alpha-4 subunit of VLA-4 receptor|integrin alpha 4|integrin alpha-4|integrin alpha-4 subunit|integrin alpha-IV|very late activation protein 4 receptor, alpha 4 subunit	MIM:192975|HGNC:HGNC:6140|HPRD:01894
MTOR	0.099088	7.4282	0.00458214	0.069235	0	266.727	274.875	254.847	250.681	5679	4988	4392	4782	mechanistic target of rapamycin (serine/threonine kinase)	1	protein-coding	2475	FK506 binding protein 12-rapamycin associated protein 2|FK506-binding protein 12-rapamycin complex-associated protein 1|FKBP-rapamycin associated protein|FKBP12-rapamycin complex-associated protein 1|mammalian target of rapamycin|rapamycin and FKBP12 target 1|rapamycin associated protein FRAP2|rapamycin target protein 1|serine/threonine-protein kinase mTOR	MIM:601231|HGNC:HGNC:3942|Ensembl:ENSG00000198793|HPRD:03134|Vega:OTTHUMG00000002001
PCLO	0.152891	4.85519	0.00460293	0.0694785	0	46.7794	47.1718	41.0819	43.3004	996	856	708	826	piccolo presynaptic cytomatrix protein	7	protein-coding	27445	aczonin|piccolo (presynaptic cytomatrix protein)|protein piccolo	MIM:604918|HGNC:HGNC:13406|Ensembl:ENSG00000186472|HPRD:16078|Vega:OTTHUMG00000154853
NSUN3	-0.456356	2.80768	0.00462628	0.069722	0	3.80435	4.90454	6.20871	5.66155	81	89	107	108	NOP2/Sun domain family, member 3	3	protein-coding	63899	NOL1/NOP2/Sun domain family 3|NOL1/NOP2/Sun domain family member 3|NOL1/NOP2/Sun domain family, member 3|putative methyltransferase NSUN3	HGNC:HGNC:26208|HPRD:08657
MCTS1	-0.126177	5.99592	0.00462844	0.069722	0	67.6329	66.9553	72.4736	74.3865	1440	1215	1249	1419	malignant T cell amplified sequence 1	X	protein-coding	28985	malignant T-cell-amplified sequence 1|multiple copies T-cell malignancies	MIM:300587|HGNC:HGNC:23357|HPRD:06634
ZNF644	0.139425	5.8844	0.00464114	0.0698426	0	72.7524	76.2133	66.7291	68.3056	1549	1383	1150	1303	zinc finger protein 644	1	protein-coding	84146	zinc finger motif enhancer binding protein 2	MIM:614159|HGNC:HGNC:29222|Ensembl:ENSG00000122482|HPRD:15885|Vega:OTTHUMG00000010078
MRPS24	-0.281351	3.60729	0.00467501	0.0702811	0	13.6675	13.2257	16.4212	16.3032	291	240	283	311	mitochondrial ribosomal protein S24	7	protein-coding	64951	28S ribosomal protein S24, mitochondrial|mitochondrial 28S ribosomal protein S24	MIM:611986|HGNC:HGNC:14510|Ensembl:ENSG00000062582|HPRD:17593|Vega:OTTHUMG00000023175
NNMT	0.142571	5.05001	0.00469043	0.0704417	0	115.07	108.947	103.981	99.2344	2450	1977	1792	1893	nicotinamide N-methyltransferase	11	protein-coding	4837	-	MIM:600008|HGNC:HGNC:7861|Ensembl:ENSG00000166741|HPRD:02478|Vega:OTTHUMG00000168245
FAM103A1	0.237925	4.37488	0.00470931	0.0706539	0	18.8809	19.8386	16.4212	16.3556	402	360	283	312	family with sequence similarity 103, member A1	15	protein-coding	83640	RNMT-activating mini protein|protein FAM103A1	MIM:614547|HGNC:HGNC:31022|Ensembl:ENSG00000169612|HPRD:12845|Vega:OTTHUMG00000147357
KDM5A	0.124167	6.92859	0.0047631	0.0713889	0	102.248	97.7051	90.7516	92.839	2177	1773	1564	1771	lysine (K)-specific demethylase 5A	12	protein-coding	5927	Jumonji, AT rich interactive domain 1A (RBP2-like)|histone demethylase JARID1A|jumonji/ARID domain-containing protein 1A|lysine-specific demethylase 5A|retinoblastoma binding protein 2	MIM:180202|HGNC:HGNC:9886|Ensembl:ENSG00000073614|HPRD:08915|Vega:OTTHUMG00000168055
SNHG15	0.207876	4.17821	0.00477251	0.0714579	0	31.1393	29.4824	24.7768	27.6787	663	535	427	528	small nucleolar RNA host gene 15 (non-protein coding)	7	ncRNA	285958	-	HGNC:HGNC:27797|Ensembl:ENSG00000232956
GABARAP	-0.118933	7.09084	0.00477969	0.0714933	0	114.788	110.931	122.956	122.352	2444	2013	2119	2334	GABA(A) receptor-associated protein	17	protein-coding	11337	gamma-aminobutyric acid receptor-associated protein	MIM:605125|HGNC:HGNC:4067|HPRD:05496
RNF130	0.188425	6.04387	0.00478968	0.0714989	0	31.0924	31.3009	26.5756	28.0981	662	568	458	536	ring finger protein 130	5	protein-coding	55819	E3 ubiquitin-protein ligase RNF130|g1-related zinc finger protein|goliath homolog	HGNC:HGNC:18280|Ensembl:ENSG00000113269|HPRD:11504|Vega:OTTHUMG00000130909
F2RL1	0.225381	5.58074	0.00478704	0.0714989	0	40.4388	36.8116	32.7263	33.4451	861	668	564	638	coagulation factor II (thrombin) receptor-like 1	5	protein-coding	2150	G-protein coupled receptor 11|coagulation factor II receptor-like 1|protease-activated receptor 2|proteinase-activated receptor 2|thrombin receptor-like 1	MIM:600933|HGNC:HGNC:3538|Ensembl:ENSG00000164251|HPRD:02960|Vega:OTTHUMG00000102118
FAM53C	0.145671	6.46327	0.00479633	0.0715265	0	69.7934	68.7738	62.4352	62.8537	1486	1248	1076	1199	family with sequence similarity 53, member C	5	protein-coding	51307	protein FAM53C|putative nuclear protein	MIM:609372|HGNC:HGNC:1336|Ensembl:ENSG00000120709|HPRD:10785|Vega:OTTHUMG00000129201
JPH2	-0.164666	5.81399	0.00481804	0.0716494	0	107.602	117.764	128.932	123.506	2291	2137	2222	2356	junctophilin 2	20	protein-coding	57158	junctophilin type 2|junctophilin-2	MIM:605267|HGNC:HGNC:14202|Ensembl:ENSG00000149596|HPRD:12006|Vega:OTTHUMG00000033037
WDR11	0.134958	6.02987	0.00482333	0.0716494	0	70.1222	70.427	62.8994	65.003	1493	1278	1084	1240	WD repeat domain 11	10	protein-coding	55717	WD repeat domain 15|WD repeat-containing protein 11|WD repeat-containing protein 15|bromodomain and WD repeat-containing protein 2	MIM:606417|HGNC:HGNC:13831|Ensembl:ENSG00000120008|HPRD:16218|Vega:OTTHUMG00000019171
KIF14	0.151524	6.15541	0.00481738	0.0716494	0	73.4099	72.5211	62.8414	68.4104	1563	1316	1083	1305	kinesin family member 14	1	protein-coding	9928	kinesin-like protein KIF14	MIM:611279|HGNC:HGNC:19181|Ensembl:ENSG00000118193|HPRD:06605|Vega:OTTHUMG00000035723
MSL2	0.159145	5.42985	0.00482385	0.0716494	0	46.4507	48.3841	42.3585	42.4616	989	878	730	810	male-specific lethal 2 homolog (Drosophila)	3	protein-coding	55167	E3 ubiquitin-protein ligase MSL2|MSL2-like 1|male-specific lethal 2-like 1|male-specific lethal-2 homolog 1|ring finger protein 184	MIM:614802|HGNC:HGNC:25544|Ensembl:ENSG00000174579|HPRD:08550|Vega:OTTHUMG00000159793
COL11A1	-0.15294	9.02553	0.00483631	0.0717627	0	241.13	222.027	259.373	255.871	5134	4029	4470	4881	collagen, type XI, alpha 1	1	protein-coding	1301	collagen XI, alpha-1 polypeptide|collagen alpha-1(XI) chain	MIM:120280|HGNC:HGNC:2186|Ensembl:ENSG00000060718|HPRD:00375|Vega:OTTHUMG00000010872
CCDC167	-0.310048	4.12682	0.0048691	0.0721054	0	10.004	12.1787	14.3323	13.053	213	221	247	249	coiled-coil domain containing 167	6	protein-coding	154467	coiled-coil domain-containing protein 167|transmembrane and coiled-coil domain-containing protein C6orf129	HGNC:HGNC:21239|Ensembl:ENSG00000198937|HPRD:18561|Vega:OTTHUMG00000014625
NUAK2	0.232124	4.71756	0.00486502	0.0721054	0	22.4973	22.098	17.9298	19.9727	479	401	309	381	NUAK family, SNF1-like kinase, 2	1	protein-coding	81788	NUAK family SNF1-like kinase 2|SNF1/AMP activated protein kinase|SNF1/AMP kinase-related kinase|omphalocele kinase 2	MIM:608131|HGNC:HGNC:29558|Ensembl:ENSG00000163545|HPRD:12172|Vega:OTTHUMG00000037196
TALDO1	-0.111506	7.12573	0.00487661	0.0721447	0	154.804	155.733	168.912	166.596	3296	2826	2911	3178	transaldolase 1	11	protein-coding	6888	dihydroxyacetone transferase|glycerone transferase|transaldolase	MIM:602063|HGNC:HGNC:11559|Ensembl:ENSG00000177156|HPRD:03640|Vega:OTTHUMG00000133318
ZSCAN30	-0.194767	4.441	0.00490172	0.0724441	0	29.4955	27.6087	32.6683	32.816	628	501	563	626	zinc finger and SCAN domain containing 30	18	protein-coding	100101467	ZNF397 opposite strand|zinc finger and SCAN domain-containing protein 30|zinc finger protein 397 opposite strand|zinc finger protein 397OS	HGNC:HGNC:33517|Ensembl:ENSG00000186814|Vega:OTTHUMG00000178569
ACSL4	0.115805	7.15167	0.00492693	0.0727444	0	200.222	205.825	183.708	190.763	4263	3735	3166	3639	acyl-CoA synthetase long-chain family member 4	X	protein-coding	2182	LACS 4|acyl-CoA synthetase 4|fatty-acid-Coenzyme A ligase, long-chain 4|lignoceroyl-CoA synthase|long-chain acyl-CoA synthetase 4|long-chain fatty-acid-Coenzyme A ligase 4|long-chain-fatty-acid--CoA ligase 4	MIM:300157|HGNC:HGNC:3571|Ensembl:ENSG00000068366|HPRD:02152|Vega:OTTHUMG00000022190
IFT172	-0.19264	4.58758	0.00496493	0.0732327	0	25.0336	27.1127	29.5929	29.828	533	492	510	569	intraflagellar transport 172	2	protein-coding	26160	intraflagellar transport 172 homolog|intraflagellar transport protein 172 homolog|selective LIM binding factor homolog|wimple homolog	MIM:607386|HGNC:HGNC:30391|Ensembl:ENSG00000138002|HPRD:09576|Vega:OTTHUMG00000128425
PBRM1	0.137685	6.81096	0.00499289	0.0735721	0	85.9502	95.115	80.8293	83.3506	1830	1726	1393	1590	polybromo 1	3	protein-coding	55193	BRG1-associated factor 180|polybromo-1D|protein polybromo-1	MIM:606083|HGNC:HGNC:30064|Ensembl:ENSG00000163939|Vega:OTTHUMG00000152663
LOC645513	-0.532137	2.16027	0.00502021	0.0737894	0	2.48927	3.36154	3.94572	4.40343	53	61	68	84	uncharacterized LOC645513	4	ncRNA	645513	-	Ensembl:ENSG00000245958
ESPN	-0.48685	0.495316	0.00501647	0.0737894	0	3.66345	2.92068	4.93215	4.40343	78	53	85	84	espin	1	protein-coding	83715	autosomal recessive deafness type 36 protein|ectoplasmic specialization protein	MIM:606351|HGNC:HGNC:13281|Ensembl:ENSG00000187017|HPRD:06962|Vega:OTTHUMG00000000753
ANLN	0.140672	8.65798	0.00502252	0.0737894	0	720.76	758.936	668.8	673.253	15346	13772	11526	12843	anillin, actin binding protein	7	protein-coding	54443	actin-binding protein anillin	MIM:616027|HGNC:HGNC:14082|Ensembl:ENSG00000011426|HPRD:09799|Vega:OTTHUMG00000023143
RBM18	-0.172305	4.92981	0.00503155	0.0738491	0	32.0317	31.7969	36.672	35.3323	682	577	632	674	RNA binding motif protein 18	9	protein-coding	92400	RNA-binding motif protein 18|probable RNA-binding protein 18	HGNC:HGNC:28413|HPRD:15224
KIF3B	0.114127	6.71797	0.00505636	0.07414	0	124.416	132.423	118.14	118.84	2649	2403	2036	2267	kinesin family member 3B	20	protein-coding	9371	kinesin-like protein KIF3B|microtubule plus end-directed kinesin motor 3B	MIM:603754|HGNC:HGNC:6320|Ensembl:ENSG00000101350|HPRD:04781|Vega:OTTHUMG00000032214
SKAP2	0.191862	4.11079	0.00507692	0.0743681	0	29.3076	28.9864	24.8348	26.1585	624	526	428	499	src kinase associated phosphoprotein 2	7	protein-coding	8935	Fyn-associated phosphoprotein SKAP55 homologue|Pyk2/RAFTK-associated protein|SKAP-55HOM|SKAP55 homolog|retinoic acid-induced protein 70|src family associated phosphoprotein 2|src family-associated phosphoprotein 2|src kinase-associated phosphoprotein 2|src kinase-associated phosphoprotein 55-related protein|src kinase-associated phosphoprotein of 55-related protein|src-associated adapter protein …	MIM:605215|HGNC:HGNC:15687|Ensembl:ENSG00000005020|HPRD:05558|Vega:OTTHUMG00000023495
COA3	-0.210993	5.04363	0.00509651	0.0745083	0	20.9474	19.1222	22.3397	24.114	446	347	385	460	cytochrome c oxidase assembly factor 3	17	protein-coding	28958	coiled-coil domain-containing protein 56|cytochrome C oxidase assembly factor 3 homolog, mitochondrial|cytochrome c oxidase assembly factor 3 homolog, mitochondrial|cytochrome c oxidase assembly protein 3 homolog, mitochondrial|mitochondrial translation regulation assembly intermediate of cytochrome c oxidase protein of 12 kDa	MIM:614775|HGNC:HGNC:24990|Ensembl:ENSG00000183978|Vega:OTTHUMG00000180651
MAFF	0.222375	4.38814	0.00509284	0.0745083	0	35.6482	32.899	28.7225	30.0901	759	597	495	574	v-maf avian musculoaponeurotic fibrosarcoma oncogene homolog F	22	protein-coding	23764	transcription factor MafF|v-maf avian musculoaponeurotic fibrosarcoma oncogene family protein F	MIM:604877|HGNC:HGNC:6780|Ensembl:ENSG00000185022|HPRD:05343|Vega:OTTHUMG00000151163
ABCB8	-0.162328	5.33291	0.00517092	0.0755219	0	47.8127	50.1476	54.4858	54.9904	1018	910	939	1049	ATP-binding cassette, sub-family B (MDR/TAP), member 8	7	protein-coding	11194	ATP-binding cassette sub-family B member 8, mitochondrial|mitochondrial ABC protein|mitochondrial ATP-binding cassette 1	MIM:605464|HGNC:HGNC:49|Ensembl:ENSG00000197150|HPRD:10400|Vega:OTTHUMG00000158686
PPP3R1	0.133263	6.23236	0.00518244	0.0756159	0	88.2985	91.9188	82.8021	81.411	1880	1668	1427	1553	protein phosphatase 3, regulatory subunit B, alpha	2	protein-coding	5534	calcineurin B, type I (19kDa)|calcineurin subunit B type 1|protein phosphatase 2B regulatory subunit 1|protein phosphatase 2B regulatory subunit B alpha|protein phosphatase 3 (formerly 2B), regulatory subunit B (19kD), alpha isoform (calcineurin B, type I)|protein phosphatase 3 (formerly 2B), regulatory subunit B, 19kDa, alpha isoform (calcineurin B, type I)|protein phosphatase 3 (formerly 2B), r…	MIM:601302|HGNC:HGNC:9317|Ensembl:ENSG00000221823|HPRD:03195|Vega:OTTHUMG00000129561
SLC1A4	0.151038	5.70527	0.00520352	0.075849	0	67.6329	75.3867	63.0735	65.37	1440	1368	1087	1247	solute carrier family 1 (glutamate/neutral amino acid transporter), member 4	2	protein-coding	6509	ASCT-1|alanine/serine/cysteine/threonine transporter 1|glutamate/neutral amino acid transporter|neutral amino acid transporter A|solute carrier family 1 member 4	MIM:600229|HGNC:HGNC:10942|Ensembl:ENSG00000115902|HPRD:02576|Vega:OTTHUMG00000129537
ZNF577	-0.673358	1.88938	0.00521273	0.0759022	0	1.83172	1.70832	2.20496	3.40742	39	31	38	65	zinc finger protein 577	19	protein-coding	84765	-	HGNC:HGNC:28673|Ensembl:ENSG00000161551|HPRD:15856|Vega:OTTHUMG00000157045
CAPN5	-0.143432	5.74175	0.00522248	0.0759022	0	51.5701	52.0763	59.1278	55.4622	1098	945	1019	1058	calpain 5	11	protein-coding	726	calpain htra-3|calpain-5|new calpain 3	MIM:602537|HGNC:HGNC:1482|Ensembl:ENSG00000149260|HPRD:03963|Vega:OTTHUMG00000165192
SNAPC1	0.189875	4.99384	0.00522085	0.0759022	0	63.218	66.9553	54.2537	59.656	1346	1215	935	1138	small nuclear RNA activating complex, polypeptide 1, 43kDa	14	protein-coding	6617	PSE-binding factor subunit gamma|PTF subunit gamma|SNAPc 43 kDa subunit|SNAPc subunit 1|proximal sequence element-binding transcription factor subunit gamma|small nuclear RNA activating complex, polypeptide 1, 43kD|small nuclear RNA-activating complex polypeptide 1|snRNA-activating protein complex 43 kDa subunit|snRNA-activating protein complex subunit 1	MIM:600591|HGNC:HGNC:11134|Ensembl:ENSG00000023608|HPRD:08998|Vega:OTTHUMG00000140343
UBASH3B	-0.0873185	7.53012	0.00523566	0.0760194	0	489.071	487.203	520.545	516.721	10413	8841	8971	9857	ubiquitin associated and SH3 domain containing B	11	protein-coding	84959	Cbl-interacting protein Sts-1|SH3 domain-containing 70 kDa protein, suppressor of T-cell receptor signaling 1, nm23-phosphorylated unknown substrate|T-cell ubiquitin ligand 2|cbl-interacting protein p70|nm23-phosphorylated unknown substrate|suppressor of T-cell receptor signaling 1|tyrosine-protein phosphatase STS1/TULA2|ubiquitin-associated and SH3 domain-containing protein B	MIM:609201|HGNC:HGNC:29884|Ensembl:ENSG00000154127|HPRD:16463|Vega:OTTHUMG00000166025
NEK3	0.451125	2.34916	0.00525839	0.0762749	0	5.87091	4.73922	3.6556	4.14132	125	86	63	79	NIMA-related kinase 3	13	protein-coding	4752	HSPK 36|NIMA (never in mitosis gene a)-related kinase 3|glycogen synthase A kinase|hydroxyalkyl-protein kinase|never in mitosis A-related kinase 3|nimA-related protein kinase 3|phosphorylase B kinase kinase|serine/threonine-protein kinase Nek3	MIM:604044|HGNC:HGNC:7746|Ensembl:ENSG00000136098|HPRD:04954|Vega:OTTHUMG00000016958
HAUS2	-0.200559	5.33372	0.00528299	0.0764824	0	36.0709	40.0078	45.6079	41.7277	768	726	786	796	HAUS augmin-like complex, subunit 2	15	protein-coding	55142	HAUS augmin-like complex subunit 2|centrosomal protein 27kDa|centrosomal protein of 27 kDa	MIM:613429|HGNC:HGNC:25530|Ensembl:ENSG00000137814|HPRD:07675|Vega:OTTHUMG00000130678
TMEM194A	0.128252	6.6518	0.00527859	0.0764824	0	125.919	122.669	113.788	113.755	2681	2226	1961	2170	transmembrane protein 194A	12	protein-coding	23306	transmembrane protein 194	HGNC:HGNC:29001|Ensembl:ENSG00000166881|HPRD:13793|Vega:OTTHUMG00000171021
UBR4	0.102452	9.19884	0.0052906	0.0765181	0	848.183	830.576	792.742	771.177	18059	15072	13662	14711	ubiquitin protein ligase E3 component n-recognin 4	1	protein-coding	23352	E3 ubiquitin-protein ligase UBR4|N-recognin-4|retinoblastoma-associated factor 600-like protein|retinoblastoma-associated factor of 600 kDa|zinc finger UBR1-type protein 1	MIM:609890|HGNC:HGNC:30313|Ensembl:ENSG00000127481|HPRD:10184|Vega:OTTHUMG00000002498
SKA1	0.172982	4.89605	0.00531908	0.0768553	0	44.1023	48.5494	41.6622	40.3648	939	881	718	770	spindle and kinetochore associated complex subunit 1	18	protein-coding	220134	spindle and KT (kinetochore) associated 1|spindle and kinetochore-associated protein 1	HGNC:HGNC:28109|Ensembl:ENSG00000154839|HPRD:12689|Vega:OTTHUMG00000132685
AP2M1	-0.0857953	9.24701	0.00532478	0.0768629	0	816.01	830.025	886.569	860.346	17374	15062	15279	16412	adaptor-related protein complex 2, mu 1 subunit	3	protein-coding	1173	AP-2 complex subunit mu|AP-2 mu 2 chain|AP-2 mu chain|HA2 50 kDA subunit|adapter-related protein complex 2 mu subunit|adapter-related protein complex 2 subunit mu|adaptin-mu2|adaptor protein complex AP-2 subunit mu|adaptor-related protein complex 2 subunit mu|clathrin adaptor complex AP2, mu subunit|clathrin assembly protein complex 2 medium chain|clathrin assembly protein complex 2 mu medium cha…	MIM:601024|HGNC:HGNC:564|Ensembl:ENSG00000161203|HPRD:03014|Vega:OTTHUMG00000156822
TRMT112	-0.132927	6.27654	0.00535145	0.077173	0	73.316	76.7643	84.0787	80.415	1561	1393	1449	1534	tRNA methyltransferase 11-2 homolog (S. cerevisiae)	11	protein-coding	51504	TRM112-like protein|multifunctional methyltransferase subunit TRM112-like protein|tRNA methyltransferase 112 homolog	HGNC:HGNC:26940|Ensembl:ENSG00000173113|HPRD:13705|Vega:OTTHUMG00000167848
NBR1	-0.134136	6.93632	0.00536363	0.0772737	0	108.87	104.042	118.198	115.695	2318	1888	2037	2207	neighbor of BRCA1 gene 1	17	protein-coding	4077	B-box protein|cell migration-inducing gene 19 protein|membrane component, chromosome 17, surface marker 2 (ovarian carcinoma antigen CA125)|migration-inducing protein 19|next to BRCA1 gene 1 protein	MIM:166945|HGNC:HGNC:6746|Ensembl:ENSG00000188554|HPRD:01326|Vega:OTTHUMG00000180878
RASAL2	0.126006	6.17895	0.00538985	0.0775763	0	82.3806	79.5197	74.3885	74.1244	1754	1443	1282	1414	RAS protein activator like 2	1	protein-coding	9462	RAS protein activator-like 2|Ras protein activator like 1|ras GTPase-activating protein nGAP	MIM:606136|HGNC:HGNC:9874|HPRD:05845
TAPBP	-0.121509	8.24146	0.00539897	0.0776324	0	434.964	400.244	463.216	445.9	9261	7263	7983	8506	TAP binding protein (tapasin)	6	protein-coding	6892	NGS-17|TAP-associated protein|TAP-binding protein|tapasin	MIM:601962|HGNC:HGNC:11566|Ensembl:ENSG00000231925|HPRD:09061|Vega:OTTHUMG00000031090
IFI16	0.169145	6.98589	0.00540509	0.0776453	0	160.252	151.324	138.622	138.603	3412	2746	2389	2644	interferon, gamma-inducible protein 16	1	protein-coding	3428	gamma-interferon-inducible protein 16|interferon-gamma induced protein IFI 16|interferon-inducible myeloid differentiation transcriptional activator	MIM:147586|HGNC:HGNC:5395|Ensembl:ENSG00000163565|HPRD:00969|Vega:OTTHUMG00000037108
THTPA	-0.270188	4.4577	0.00541827	0.0776845	0	14.2781	11.1868	15.4347	15.5168	304	203	266	296	thiamine triphosphatase	14	protein-coding	79178	thiamine-triphosphatase	MIM:611612|HGNC:HGNC:18987|Ensembl:ENSG00000259431|HPRD:15505|Vega:OTTHUMG00000172558
CKB	-0.11503	9.66369	0.00541653	0.0776845	0	270.532	256.028	287.748	282.868	5760	4646	4959	5396	creatine kinase, brain	14	protein-coding	1152	creatine kinase B chain|creatine kinase B-type|creatine kinase-B|epididymis luminal protein 211|epididymis secretory protein Li 29	MIM:123280|HGNC:HGNC:1991|Ensembl:ENSG00000166165|HPRD:00423|Vega:OTTHUMG00000171786
SLC3A2	0.118404	7.93672	0.00542926	0.0777672	0	241.13	252.115	217.827	236.108	5134	4575	3754	4504	solute carrier family 3 (amino acid transporter heavy chain), member 2	11	protein-coding	6520	4F2 cell-surface antigen heavy chain|CD98 heavy chain|antigen defined by monoclonal antibody 4F2, heavy chain|antigen identified by monoclonal antibodies 4F2, TRA1.10, TROP4, and T43|lymphocyte activation antigen 4F2 large subunit|monoclonal antibody 44D7|solute carrier family 3 (activators of dibasic and neutral amino acid transport), member 2|solute carrier family 3 member 2	MIM:158070|HGNC:HGNC:11026|Ensembl:ENSG00000168003|HPRD:01148|Vega:OTTHUMG00000074091
ZNF121	0.289956	4.05341	0.00544229	0.0778786	0	11.46	12.4542	9.4001	10.065	244	226	162	192	zinc finger protein 121	19	protein-coding	7675	zinc finger protein 121 (clone ZHC32)|zinc finger protein 20	MIM:194628|HGNC:HGNC:12904|Ensembl:ENSG00000197961|HPRD:15952|Vega:OTTHUMG00000180134
MPG	-0.164493	5.47697	0.00546049	0.078064	0	37.0102	35.0482	40.0375	40.8366	788	636	690	779	N-methylpurine-DNA glycosylase	16	protein-coding	4350	3' end of the Mid1 gene, localized 68 kb upstream the humanzeta globin gene on 16p|3-alkyladenine DNA glycosylase|3-methyladenine DNA glycosidase|CRA36.1 (3-methyl-adenine DNA glycosylase)|DNA-3-methyladenine glycosylase|N-methylpurine-DNA glycosylase, MPG|proliferation-inducing protein 11|proliferation-inducing protein 16	MIM:156565|HGNC:HGNC:7211|Ensembl:ENSG00000103152|HPRD:06766|Vega:OTTHUMG00000047887
ERBB2IP	-0.110535	7.4474	0.00546794	0.0780954	0	200.269	196.182	213.939	214.195	4264	3560	3687	4086	erbb2 interacting protein	5	protein-coding	55914	densin-180-like protein|epididymis secretory protein Li 78|protein LAP2	MIM:606944|HGNC:HGNC:15842|Ensembl:ENSG00000112851|HPRD:06090|Vega:OTTHUMG00000097808
FRMD4A	-0.140346	7.90813	0.00547656	0.0781435	0	97.1284	89.2186	106.07	99.7586	2068	1619	1828	1903	FERM domain containing 4A	10	protein-coding	55691	FERM domain containing 4|FERM domain-containing protein 4A	HGNC:HGNC:25491|Ensembl:ENSG00000151474|HPRD:13553|Vega:OTTHUMG00000017708
SLC35E2B	-0.128807	6.08481	0.00549345	0.0782343	0	70.4979	70.5923	78.2762	76.064	1501	1281	1349	1451	solute carrier family 35, member E2B	1	protein-coding	728661	solute carrier family 35 member E2B	HGNC:HGNC:33941|Ensembl:ENSG00000189339|Vega:OTTHUMG00000078639
RALA	0.127396	6.27683	0.00548899	0.0782343	0	84.4472	87.8409	79.9589	77.6891	1798	1594	1378	1482	v-ral simian leukemia viral oncogene homolog A (ras related)	7	protein-coding	5898	RAS-like protein A|Ras family small GTP binding protein RALA|ras related GTP binding protein A|ras-related protein Ral-A	MIM:179550|HGNC:HGNC:9839|Ensembl:ENSG00000006451|HPRD:01549|Vega:OTTHUMG00000128775
LSAMP	-0.336898	5.55321	0.00549899	0.0782383	0	8.21928	9.47844	11.1409	11.1134	175	172	192	212	limbic system-associated membrane protein	3	protein-coding	4045	IgLON family member 3	MIM:603241|HGNC:HGNC:6705|Ensembl:ENSG00000185565|HPRD:09128|Vega:OTTHUMG00000159308
NCAPD2	0.128113	8.21708	0.00552974	0.0786005	0	314.587	313.174	288.444	286.013	6698	5683	4971	5456	non-SMC condensin I complex, subunit D2	12	protein-coding	9918	XCAP-D2 homolog|chromosome condensation related SMC associated protein 1|chromosome condensation-related SMC-associated protein 1|chromosome-associated protein D2|condensin complex subunit 1	MIM:615638|HGNC:HGNC:24305|Ensembl:ENSG00000010292|HPRD:06472|Vega:OTTHUMG00000168513
FAR1	0.138734	6.76932	0.00554468	0.0787376	0	118.076	119.307	105.838	109.666	2514	2165	1824	2092	fatty acyl CoA reductase 1	11	protein-coding	84188	fatty acyl-CoA reductase 1|male sterility domain containing 2|male sterility domain-containing protein 2|putative fatty acyl reductase|short chain dehydrogenase/reductase family 10E, member 1	MIM:616107|HGNC:HGNC:26222|Ensembl:ENSG00000197601|HPRD:14724|Vega:OTTHUMG00000165743
PRR14L	-0.133959	6.54148	0.00555016	0.0787402	0	66.5996	69.931	75.3749	74.2817	1418	1269	1299	1417	proline rich 14-like	22	protein-coding	253143	proline rich 14-like protein|protein PRR14L	HGNC:HGNC:28738|Ensembl:ENSG00000183530|HPRD:14665|Vega:OTTHUMG00000030139
SKA3	0.158792	5.08927	0.00556152	0.0788262	0	55.4684	59.4056	51.5265	51.2161	1181	1078	888	977	spindle and kinetochore associated complex subunit 3	13	protein-coding	221150	spindle and kinetochore-associated protein 3	HGNC:HGNC:20262|Ensembl:ENSG00000165480|HPRD:10706|Vega:OTTHUMG00000016539
RAD51C	0.225254	4.49096	0.00558221	0.0790441	0	19.9141	21.3265	17.4076	17.771	424	387	300	339	RAD51 paralog C	17	protein-coding	5889	DNA repair protein RAD51 homolog 3|RAD51-like protein 2|yeast RAD51 homolog 3	MIM:602774|HGNC:HGNC:9820|Ensembl:ENSG00000108384|HPRD:04143|Vega:OTTHUMG00000141292
ODF2	0.107425	6.54161	0.00559366	0.0791308	0	152.503	151.435	143.09	139.18	3247	2748	2466	2655	outer dense fiber of sperm tails 2	9	protein-coding	4957	cancer/testis antigen 134|cenexin 1|outer dense fiber of sperm tails, 84-kD|outer dense fiber protein 2|sperm tail structural protein	MIM:602015|HGNC:HGNC:8114|Ensembl:ENSG00000136811|HPRD:03601|Vega:OTTHUMG00000020748
DMXL2	-0.132988	6.3108	0.00561312	0.0793307	0	74.0205	72.5211	80.191	80.5723	1576	1316	1382	1537	Dmx-like 2	15	protein-coding	23312	dmX-like protein 2|rabconnectin-3	MIM:612186|HGNC:HGNC:2938|Ensembl:ENSG00000104093|HPRD:10188|Vega:OTTHUMG00000131749
BAZ1B	0.0965797	8.35897	0.00563162	0.0795165	0	446.002	456.288	416.622	426.975	9496	8280	7180	8145	bromodomain adjacent to zinc finger domain, 1B	7	protein-coding	9031	hWALp2|transcription factor WSTF|tyrosine-protein kinase BAZ1B|williams syndrome transcription factor|williams-Beuren syndrome chromosomal region 10 protein|williams-Beuren syndrome chromosomal region 9 protein	MIM:605681|HGNC:HGNC:961|Ensembl:ENSG00000009954|HPRD:10416|Vega:OTTHUMG00000023847
AKAP12	0.155032	8.07624	0.00563945	0.0795515	0	329.57	318.575	297.09	285.174	7017	5781	5120	5440	A kinase (PRKA) anchor protein 12	6	protein-coding	9590	A-kinase anchor protein 12|A-kinase anchor protein, 250kDa|AKAP 250|Src-Suppressed C Kinase Substrate|kinase scaffold protein gravin|myasthenia gravis autoantigen gravin	MIM:604698|HGNC:HGNC:370|Ensembl:ENSG00000131016|HPRD:05263
EHBP1	0.129813	6.64662	0.00565161	0.0796475	0	94.3103	94.1782	88.3145	84.0845	2008	1709	1522	1604	EH domain binding protein 1	2	protein-coding	23301	EH domain-binding protein 1|NPF calponin-like protein	MIM:609922|HGNC:HGNC:29144|Ensembl:ENSG00000115504|HPRD:10109|Vega:OTTHUMG00000129453
TXNDC16	0.279013	4.09042	0.00566066	0.0796995	0	14.7477	13.9972	11.0248	12.6336	314	254	190	241	thioredoxin domain containing 16	14	protein-coding	57544	thioredoxin domain-containing protein 16	HGNC:HGNC:19965|Ensembl:ENSG00000087301|HPRD:11140|Vega:OTTHUMG00000171103
DERA	-0.22476	4.74661	0.00566938	0.0797467	0	19.3036	20.2243	24.1385	22.0696	411	367	416	421	deoxyribose-phosphate aldolase (putative)	12	protein-coding	51071	2-deoxy-D-ribose 5-phosphate aldolase|2-deoxyribose-5-phosphate aldolase homolog|deoxyriboaldolase|deoxyribose-phosphate aldolase|phosphodeoxyriboaldolase|putative deoxyribose-phosphate aldolase	HGNC:HGNC:24269|Ensembl:ENSG00000023697|HPRD:13138|Vega:OTTHUMG00000165537
NS3BP	-0.376841	2.39	0.00568499	0.0798908	0	6.85723	6.1169	8.64577	8.28264	146	111	149	158				NA
GBP2	-0.163739	5.31981	0.00575637	0.0808175	0	55.7032	53.8397	64.2921	58.66	1186	977	1108	1119	guanylate binding protein 2, interferon-inducible	1	protein-coding	2634	GTP-binding protein 2|guanine nucleotide-binding protein 2|interferon-induced guanylate-binding protein 2	MIM:600412|HGNC:HGNC:4183|HPRD:02682
PGM2	0.18016	5.08362	0.00577727	0.0810344	0	38.3723	37.2525	32.9004	33.8645	817	676	567	646	phosphoglucomutase 2	4	protein-coding	55276	PGM 2|glucose phosphomutase 2|phosphodeoxyribomutase|phosphoglucomutase-2	MIM:172000|HGNC:HGNC:8906|Ensembl:ENSG00000169299|HPRD:11761|Vega:OTTHUMG00000097813
PLD3	-0.125468	8.30418	0.00578553	0.0810737	0	205.482	188.963	220.148	210.631	4375	3429	3794	4018	phospholipase D family, member 3	19	protein-coding	23646	choline phosphatase 3|hindIII K4L homolog|phosphatidylcholine-hydrolyzing phospholipase D3|phospholipase D3	MIM:615698|HGNC:HGNC:17158|Ensembl:ENSG00000105223|HPRD:07148|Vega:OTTHUMG00000152736
RAB26	-0.627043	0.832721	0.00579305	0.0811027	0	2.25443	2.42472	3.6556	3.56468	48	44	63	68	RAB26, member RAS oncogene family	16	protein-coding	25837	Ras-related oncogene protein|ras-related protein Rab-26	MIM:605455|HGNC:HGNC:14259|Ensembl:ENSG00000167964|HPRD:05676|Vega:OTTHUMG00000128829
MBOAT7	-0.108413	6.57722	0.00587478	0.0821695	0	187.916	184.003	206.106	195.166	4001	3339	3552	3723	membrane bound O-acyltransferase domain containing 7	19	protein-coding	79143	1-acylglycerophosphatidylinositol O-acyltransferase|LPLAT 7|bladder and breast carcinoma-overexpressed gene 1 protein|h-mboa-7|leukocyte receptor cluster (LRC) member 4|lyso-PI acyltransferase|lysophosphatidylinositol acyltransferase|lysophospholipid acyltransferase 7|malignant cell expression-enhanced gene/tumor progression-enhanced	MIM:606048|HGNC:HGNC:15505|Ensembl:ENSG00000125505|HPRD:06925|Vega:OTTHUMG00000066516
CIT	0.153264	7.12844	0.00588047	0.0821718	0	145.88	135.949	126.147	127.437	3106	2467	2174	2431	citron rho-interacting serine/threonine kinase	12	protein-coding	11113	citron (rho-interacting, serine/threonine kinase 21)|citron Rho-interacting kinase|serine/threonine kinase 21|serine/threonine-protein kinase 21	MIM:605629|HGNC:HGNC:1985|Ensembl:ENSG00000122966|HPRD:09289|Vega:OTTHUMG00000134325
HERC3	-0.191443	5.25341	0.00590495	0.0824364	0	40.7207	38.5199	45.0276	45.5545	867	699	776	869	HECT and RLD domain containing E3 ubiquitin protein ligase 3	4	protein-coding	8916	HECT domain and RCC1-like domain-containing protein 3|hect domain and RLD 3|probable E3 ubiquitin-protein ligase HERC3	MIM:605200|HGNC:HGNC:4876|Ensembl:ENSG00000138641|HPRD:16093|Vega:OTTHUMG00000150436
STX17	-0.176485	5.38318	0.00591936	0.0825601	0	40.1101	36.0952	42.9968	43.3528	854	655	741	827	syntaxin 17	9	protein-coding	55014	syntaxin-17	MIM:604204|HGNC:HGNC:11432|HPRD:05013
SEC62	0.117972	6.76676	0.00592932	0.0826215	0	128.737	129.006	118.43	119.05	2741	2341	2041	2271	SEC62 homolog (S. cerevisiae)	3	protein-coding	7095	hTP-1|membrane protein SEC62, S.cerevisiae, homolog of|translocation protein 1|translocation protein SEC62	MIM:602173|HGNC:HGNC:11846|Ensembl:ENSG00000008952|HPRD:03706|Vega:OTTHUMG00000158753
ASAH1	-0.178333	5.78257	0.00594	0.0826928	0	41.5191	39.1261	44.5634	46.7602	884	710	768	892	N-acylsphingosine amidohydrolase (acid ceramidase) 1	8	protein-coding	427	acid CDase|acid ceramidase|acylsphingosine deacylase|putative 32 kDa heart protein	MIM:613468|HGNC:HGNC:735|Ensembl:ENSG00000104763|HPRD:01969|Vega:OTTHUMG00000096997
NOL10	0.181144	5.38721	0.00595419	0.0828128	0	44.1962	49.3209	39.5733	42.6189	941	895	682	813	nucleolar protein 10	2	protein-coding	79954	H_NH0074G24.1|polyglutamine binding protein 5	HGNC:HGNC:25862|Ensembl:ENSG00000115761|HPRD:07849|Vega:OTTHUMG00000119023
DENND2D	0.29379	1.63886	0.00597976	0.0830908	0	10.7085	11.7929	8.9359	9.33108	228	214	154	178	DENN/MADD domain containing 2D	1	protein-coding	79961	DENN domain-containing protein 2D|RP5-1180E21.2	MIM:615111|HGNC:HGNC:26192|Ensembl:ENSG00000162777|HPRD:08655|Vega:OTTHUMG00000012356
LYPLA2	-0.139143	5.74066	0.00599993	0.0832931	0	76.5567	72.6864	82.57	81.9877	1630	1319	1423	1564	lysophospholipase II	1	protein-coding	11313	LPL-II|acyl-protein thioesterase 2|lysoPLA II	HGNC:HGNC:6738|Ensembl:ENSG00000011009|HPRD:07127|Vega:OTTHUMG00000002961
CRMP1	-0.199646	6.92713	0.00605587	0.0839209	0	25.1275	23.5308	27.0978	28.832	535	427	467	550	collapsin response mediator protein 1	4	protein-coding	1400	dihydropyrimidinase-like 1|dihydropyrimidinase-related protein 1|unc-33-like phosphoprotein 3	MIM:602462|HGNC:HGNC:2365|Ensembl:ENSG00000072832|HPRD:03913|Vega:OTTHUMG00000125489
CA12	-0.137064	7.8346	0.00605955	0.0839209	0	229.529	206.707	243.59	236.579	4887	3751	4198	4513	carbonic anhydrase XII	15	protein-coding	771	CA-XII|carbonate dehydratase XII|carbonic anhydrase 12|carbonic dehydratase|tumor antigen HOM-RCC-3.1.3	MIM:603263|HGNC:HGNC:1371|HPRD:04464
LARP1	0.109484	8.76188	0.00606208	0.0839209	0	353.617	364.204	331.15	334.032	7529	6609	5707	6372	La ribonucleoprotein domain family, member 1	5	protein-coding	23367	la-related protein 1	MIM:612059|HGNC:HGNC:29531|Ensembl:ENSG00000155506|HPRD:11225|Vega:OTTHUMG00000130191
FASTK	-0.138733	6.12415	0.00614313	0.084733	0	98.5374	93.572	107.927	103.848	2098	1698	1860	1981	Fas-activated serine/threonine kinase	7	protein-coding	10922	FAST kinase|fas-activated serine/threonine kinase	MIM:606965|HGNC:HGNC:24676|Ensembl:ENSG00000164896|HPRD:07368|Vega:OTTHUMG00000158694
KLHL21	0.143685	6.19384	0.00613754	0.084733	0	98.4435	107.624	90.1133	96.0367	2096	1953	1553	1832	kelch-like family member 21	1	protein-coding	9903	kelch-like 21|kelch-like protein 21	HGNC:HGNC:29041|Ensembl:ENSG00000162413|HPRD:17239|Vega:OTTHUMG00000001437
CERS6	0.154338	5.48786	0.00614508	0.084733	0	63.6877	68.2227	57.5031	60.7568	1356	1238	991	1159	ceramide synthase 6	2	protein-coding	253782	LAG1 homolog, ceramide synthase 6|longevity assurance homolog 6	MIM:615336|HGNC:HGNC:23826|Ensembl:ENSG00000172292|HPRD:17258|Vega:OTTHUMG00000132183
GPR176	0.156868	5.54551	0.00614924	0.084733	0	53.9654	59.4607	50.424	51.0588	1149	1079	869	974	G protein-coupled receptor 176	15	protein-coding	11245	probable G-protein coupled receptor 176	MIM:612183|HGNC:HGNC:32370|Ensembl:ENSG00000166073|HPRD:13597|Vega:OTTHUMG00000129873
REEP4	0.171844	5.58941	0.00613203	0.084733	0	41.0964	40.5038	35.3374	37.0622	875	735	609	707	receptor accessory protein 4	8	protein-coding	80346	receptor expression enhancing protein 4|receptor expression-enhancing protein 4	MIM:609349|HGNC:HGNC:26176|Ensembl:ENSG00000168476|HPRD:09864|Vega:OTTHUMG00000131491
ZNF589	-0.406665	4.12779	0.0062039	0.085407	0	4.69673	5.67604	6.78896	6.86725	100	103	117	131	zinc finger protein 589	3	protein-coding	51385	KRAB-zinc finger protein SZF1-1|stem cell zinc finger protein 1	HGNC:HGNC:16747|Ensembl:ENSG00000164048|HPRD:15865|Vega:OTTHUMG00000156833
LOC100288069	-0.371595	2.59847	0.00621449	0.0854299	0	5.44821	5.12497	7.31119	6.44788	116	93	126	123	uncharacterized LOC100288069	1	ncRNA	100288069	-	Ensembl:ENSG00000228327
ALDH6A1	0.217886	5.11856	0.00621705	0.0854299	0	22.1216	20.0039	17.7557	18.5573	471	363	306	354	aldehyde dehydrogenase 6 family, member A1	14	protein-coding	4329	malonate-semialdehyde dehydrogenase|methylmalonate-semialdehyde dehydrogenase [acylating], mitochondrial|mitochondrial acylating methylmalonate-semialdehyde dehydrogenase	MIM:603178|HGNC:HGNC:7179|Ensembl:ENSG00000119711|HPRD:04416|Vega:OTTHUMG00000171203
ME3	-0.214545	3.53667	0.00622606	0.0854747	0	18.1294	16.8077	21.0632	19.6582	386	305	363	375	malic enzyme 3, NADP(+)-dependent, mitochondrial	11	protein-coding	10873	DP-dependent malic enzyme, mitochondrial|malate dehydrogenase|malic enzyme, NADP+-dependent, mitochondrial|mitochondrial NADP(+)-dependent malic enzyme 3|pyruvic-malic carboxylase	MIM:604626|HGNC:HGNC:6985|Ensembl:ENSG00000151376|HPRD:06862|Vega:OTTHUMG00000167217
TMEM39B	0.232158	4.51931	0.00624086	0.0855989	0	32.0787	37.4178	28.6065	30.3522	683	679	493	579	transmembrane protein 39B	1	protein-coding	55116	-	HGNC:HGNC:25510|Ensembl:ENSG00000121775|HPRD:07662|Vega:OTTHUMG00000004020
SEC23A	-0.124377	7.35082	0.00625838	0.0856952	0	159.595	147.632	170.188	165.129	3398	2679	2933	3150	Sec23 homolog A (S. cerevisiae)	14	protein-coding	10484	SEC23-related protein A|protein transport protein Sec23A	MIM:610511|HGNC:HGNC:10701|Ensembl:ENSG00000100934|HPRD:06714|Vega:OTTHUMG00000028812
UBA52	0.105472	8.19895	0.00626518	0.0856952	0	246.578	256.028	234.945	232.071	5250	4646	4049	4427	ubiquitin A-52 residue ribosomal protein fusion product 1	19	protein-coding	7311	60S ribosomal protein L40|ubiquitin carboxyl extension protein 52|ubiquitin-52 amino acid fusion protein|ubiquitin-60S ribosomal protein L40|ubiquitin-CEP52	MIM:191321|HGNC:HGNC:12458|Ensembl:ENSG00000221983|HPRD:08931|Vega:OTTHUMG00000183110
SLC36A4	0.190926	4.9616	0.00626423	0.0856952	0	41.613	40.3385	33.4226	38.2679	886	732	576	730	solute carrier family 36 (proton/amino acid symporter), member 4	11	protein-coding	120103	proton-coupled amino acid transporter 4	MIM:613760|HGNC:HGNC:19660|Ensembl:ENSG00000180773|HPRD:15379|Vega:OTTHUMG00000167368
PPAT	0.176603	5.97664	0.00627414	0.0857389	0	48.0006	51.6355	41.314	46.5505	1022	937	712	888	phosphoribosyl pyrophosphate amidotransferase	4	protein-coding	5471	amidophosphoribosyltransferase|glutamine PRPP amidotransferase|glutamine phosphoribosylpyrophosphatate amidotransferase|glutamine phosphoribosylpyrophosphate amidotransferase	MIM:172450|HGNC:HGNC:9238|Ensembl:ENSG00000128059|HPRD:01402|Vega:OTTHUMG00000128842
RAB40B	-0.35501	3.97074	0.00629112	0.0858419	0	7.93747	7.99054	9.8643	10.4844	169	145	170	200	RAB40B, member RAS oncogene family	17	protein-coding	10966	GTP-binding protein homologous to Saccharomyces cerevisiae SEC4|SOCS box-containing protein RAR|protein Rar|ras-related protein Rab-40B	HGNC:HGNC:18284|HPRD:11472
KATNAL2	-0.347158	2.3089	0.00629322	0.0858419	0	5.91788	6.55776	8.35565	7.49631	126	119	144	143	katanin p60 subunit A-like 2	18	protein-coding	83473	katanin p60 ATPase-containing subunit A-like 2|p60 katanin-like 2	MIM:614697|HGNC:HGNC:25387|Ensembl:ENSG00000167216|HPRD:13754|Vega:OTTHUMG00000179408
INTS5	0.173887	4.96229	0.00630844	0.0859705	0	35.3194	34.7175	30.1151	31.9249	752	630	519	609	integrator complex subunit 5	11	protein-coding	80789	-	MIM:611349|HGNC:HGNC:29352|Ensembl:ENSG00000185085|HPRD:13883|Vega:OTTHUMG00000167605
GAN	-0.413779	3.17031	0.00632941	0.0860198	0	5.73001	5.29029	7.94947	6.81483	122	96	137	130	gigaxonin	16	protein-coding	8139	kelch-like family member 16|kelch-like protein 16	MIM:605379|HGNC:HGNC:4137|HPRD:05647
NCAPD3	0.104342	7.13608	0.00632747	0.0860198	0	277.624	282.976	262.739	258.701	5911	5135	4528	4935	non-SMC condensin II complex, subunit D3	11	protein-coding	23310	condensin-2 complex subunit D3	MIM:609276|HGNC:HGNC:28952|Ensembl:ENSG00000151503|HPRD:11062|Vega:OTTHUMG00000167172
KRTCAP2	0.176516	5.39469	0.00631985	0.0860198	0	35.1315	35.3788	29.4769	32.7636	748	642	508	625	keratinocyte associated protein 2	1	protein-coding	200185	KCP-2|keratinocyte-associated protein 2|keratinocytes associated protein 2	HGNC:HGNC:28942|Ensembl:ENSG00000163463|HPRD:17253|Vega:OTTHUMG00000013904
TNRC18	0.122192	7.92382	0.00633682	0.0860418	0	296.833	281.653	266.742	264.992	6320	5111	4597	5055	trinucleotide repeat containing 18	7	protein-coding	84629	long CAG trinucleotide repeat-containing gene 79 protein|trinucleotide repeat-containing gene 18 protein	HGNC:HGNC:11962|Ensembl:ENSG00000182095|Vega:OTTHUMG00000151831
PSMB10	-0.145263	5.27458	0.00635537	0.086215	0	52.3685	52.2967	59.0117	56.8252	1115	949	1017	1084	proteasome (prosome, macropain) subunit, beta type, 10	16	protein-coding	5699	low molecular mass protein 10|macropain subunit MECl-1|multicatalytic endopeptidase complex subunit MECl-1|proteasome MECl-1|proteasome catalytic subunit 2i|proteasome subunit MECL1|proteasome subunit beta 7i|proteasome subunit beta type-10|proteasome subunit beta-2i	MIM:176847|HGNC:HGNC:9538|Ensembl:ENSG00000205220|HPRD:01465|Vega:OTTHUMG00000137553
MIB2	-0.222892	5.07862	0.00638549	0.0865447	0	45.4643	43.0938	51.5845	51.8451	968	782	889	989	mindbomb E3 ubiquitin protein ligase 2	1	protein-coding	142678	E3 ubiquitin-protein ligase MIB2|mind bomb homolog 2|mindbomb homolog 2|novel zinc finger protein|novelzin|putative NF-kappa-B-activating protein 002N|skeletrophin|zinc finger ZZ type with ankyrin repeat domain protein 1|zinc finger, ZZ type with ankyrin repeat domain 1	MIM:611141|HGNC:HGNC:30577|Ensembl:ENSG00000197530|HPRD:15905|Vega:OTTHUMG00000074647
CD180	-3.27598	-0.501686	0.0063989	0.0866473	0	0.0469673	0	0.290127	0.314531	1	0	5	6	CD180 molecule	5	protein-coding	4064	CD180 antigen|lymphocyte antigen 64|lymphocyte antigen-64, radioprotective, 105kDa|radioprotective 105 kDa protein	MIM:602226|HGNC:HGNC:6726|Ensembl:ENSG00000134061|HPRD:03749|Vega:OTTHUMG00000131229
DDX26B	0.252828	3.68798	0.00641455	0.0867802	0	20.2429	17.7445	16.073	15.9362	431	322	277	304	DEAD/H (Asp-Glu-Ala-Asp/His) box polypeptide 26B	X	protein-coding	203522	protein DDX26B	HGNC:HGNC:27334|Ensembl:ENSG00000165359|HPRD:06618|Vega:OTTHUMG00000022484
MLXIP	0.121897	6.63044	0.00642045	0.0867812	0	126.765	117.874	111.409	113.65	2699	2139	1920	2168	MLX interacting protein	12	protein-coding	22877	MLX-interacting protein|Mlx interactor|class E basic helix-loop-helix protein 36|transcriptional activator MondoA	MIM:608090|HGNC:HGNC:17055|HPRD:10478
QTRTD1	0.20976	5.29416	0.00644734	0.0870655	0	31.7029	36.2054	29.0707	29.461	675	657	501	562	queuine tRNA-ribosyltransferase domain containing 1	3	protein-coding	79691	queuine tRNA-ribosyltransferase subunit QTRTD1	HGNC:HGNC:25771|Ensembl:ENSG00000151576|HPRD:17944|Vega:OTTHUMG00000159336
C11orf31	-0.15789	5.52256	0.00645846	0.0871365	0	41.8479	39.7323	47.6968	43.6149	891	721	822	832	chromosome 11 open reading frame 31	11	protein-coding	280636	selenoprotein H	MIM:607914|HGNC:HGNC:18251|Ensembl:ENSG00000211450|HPRD:07447
POP4	-0.18536	4.7808	0.00647982	0.0873453	0	26.3956	28.1598	30.1732	31.6628	562	511	520	604	processing of precursor 4, ribonuclease P/MRP subunit (S. cerevisiae)	19	protein-coding	10775	hPOP4|ribonuclease P protein subunit p29	MIM:606114|HGNC:HGNC:30081|HPRD:09358
NEDD8	-0.132711	6.13219	0.00650381	0.087352	0	57.3471	54.9419	61.7389	61.5432	1221	997	1064	1174	neural precursor cell expressed, developmentally down-regulated 8	14	protein-coding	4738	neddylin|ubiquitin-like protein Nedd8	MIM:603171|HGNC:HGNC:7732|Ensembl:ENSG00000129559|HPRD:04412|Vega:OTTHUMG00000029325
GLI3	-0.116113	6.77147	0.00650016	0.087352	0	136.628	128.069	143.787	143.426	2909	2324	2478	2736	GLI family zinc finger 3	7	protein-coding	2737	GLI-Kruppel family member GLI3|glioma-associated oncogene family zinc finger 3|oncogene GLI3|transcriptional activator GLI3|zinc finger protein GLI3	MIM:165240|HGNC:HGNC:4319|Ensembl:ENSG00000106571|HPRD:01313|Vega:OTTHUMG00000023630
DLGAP5	0.130083	6.53571	0.00649031	0.087352	0	108.072	108.947	99.9196	98.3957	2301	1977	1722	1877	discs, large (Drosophila) homolog-associated protein 5	14	protein-coding	9787	DAP-5|discs large homolog 7|discs, large homolog 7|disks large-associated protein 5|disks large-associated protein DLG7|hepatoma up-regulated protein	HGNC:HGNC:16864|Ensembl:ENSG00000126787|HPRD:06490|Vega:OTTHUMG00000140310
ATG4D	0.173694	4.71037	0.00649298	0.087352	0	32.8301	35.8197	29.709	30.9289	699	650	512	590	autophagy related 4D, cysteine peptidase	19	protein-coding	84971	APG4 autophagy 4 homolog D|ATG4 autophagy related 4 homolog D|AUT-like 4 cysteine endopeptidase|autophagin-4|autophagy-related cysteine endopeptidase 4|autophagy-related protein 4 homolog D|cysteine protease ATG4D|cysteine protease involved in autophagy	MIM:611340|HGNC:HGNC:20789|Ensembl:ENSG00000130734|HPRD:07005|Vega:OTTHUMG00000180582
OPTN	-0.120833	6.30452	0.00653106	0.0874599	0	79.6565	82.4404	88.0824	88.0162	1696	1496	1518	1679	optineurin	10	protein-coding	10133	E3-14.7K-interacting protein|FIP-2|HIP-7|Huntingtin interacting protein L|huntingtin yeast partner L|huntingtin-interacting protein 7|huntingtin-interacting protein L|nemo-related protein|optic neuropathy-inducing protein|transcription factor IIIA-interacting protein|transcrption factor IIIA-interacting protein|tumor necrosis factor alpha-inducible cellular protein containing leucine zipper domai…	MIM:602432|HGNC:HGNC:17142|Ensembl:ENSG00000123240|HPRD:03891|Vega:OTTHUMG00000017690
ATP5A1	-0.0831503	9.01379	0.00653517	0.0874599	0	569.009	583.64	614.778	606.101	12115	10591	10595	11562	ATP synthase, H+ transporting, mitochondrial F1 complex, alpha subunit 1, cardiac muscle	18	protein-coding	498	ATP synthase alpha chain, mitochondrial|ATP synthase subunit alpha, mitochondrial|ATP synthase, H+ transporting, mitochondrial F1 complex, alpha subunit, isoform 1, cardiac muscle|ATP synthase, H+ transporting, mitochondrial F1 complex, alpha subunit, isoform 2, non-cardiac muscle-like 2|ATP sythase (F1-ATPase) alpha subunit|epididymis secretory sperm binding protein Li 123m|mitochondrial ATP syn…	MIM:164360|HGNC:HGNC:823|Ensembl:ENSG00000152234|HPRD:01258|Vega:OTTHUMG00000132637
ALG12	0.193633	4.94865	0.00653538	0.0874599	0	29.0258	28.7109	24.7188	25.7391	618	521	426	491	ALG12, alpha-1,6-mannosyltransferase	22	protein-coding	79087	asparagine-linked glycosylation 12 homolog (S. cerevisiae, alpha-1,6-mannosyltransferase)|asparagine-linked glycosylation 12 homolog (yeast, alpha-1,6-mannosyltransferase)|asparagine-linked glycosylation 12, alpha-1,6-mannosyltransferase homolog|asparagine-linked glycosylation protein 12 homolog|dol-P-Man dependent alpha-1,6-mannosyltransferase|dol-P-Man:Man(7)GlcNAc(2)-PP-Dol alpha-1,6-mannosylt…	MIM:607144|HGNC:HGNC:19358|HPRD:06189
MPP1	0.267954	4.05579	0.00652955	0.0874599	0	13.2448	13.7217	11.373	11.0086	282	249	196	210	membrane protein, palmitoylated 1, 55kDa	X	protein-coding	4354	55 kDa erythrocyte membrane protein|aging-associated gene 12|erythrocyte membrane protein p55|migration-related gene 1|p55|palmitoylated erythrocyte membrane protein	MIM:305360|HGNC:HGNC:7219|Ensembl:ENSG00000130830|HPRD:02370|Vega:OTTHUMG00000024244
FAM214B	-0.21818	5.02634	0.00658304	0.0880185	0	27.0532	23.6961	31.4497	27.8884	576	430	542	532	family with sequence similarity 214, member B	9	protein-coding	80256	protein FAM214B	HGNC:HGNC:25666|Ensembl:ENSG00000005238|HPRD:13869|Vega:OTTHUMG00000019847
TRIM8	-0.147966	6.29078	0.00659349	0.0880485	0	60.4939	55.6032	64.6402	64.2691	1288	1009	1114	1226	tripartite motif containing 8	10	protein-coding	81603	glioblastoma expressed ring finger protein|glioblastoma-expressed RING finger protein|probable E3 ubiquitin-protein ligase TRIM8|ring finger protein 27|tripartite motif protein TRIM8|tripartite motif-containing 8|tripartite motif-containing protein 8	MIM:606125|HGNC:HGNC:15579|Ensembl:ENSG00000171206|HPRD:06934|Vega:OTTHUMG00000018964
[truncated: 13,755 more rows]

## Sheet: GSC-0827
Symbol	logFC	logCPM	PValue	FDR	sig	827-478-1.normCPM	827-478-2.normCPM	827-NSC-1.normCPM	827-NSC-2.normCPM	827-478-1.raw	827-478-2.raw	827-NSC-1.raw	827-NSC-2.raw	description	chromosome	type_of_gene	GeneID	Other_designations	dbXrefs
[truncated: 14,868 more rows]

[truncated: 2 more sheets: GSC-G166, Gene overlap Fig 2B]
